# Supplementary material for: Relationship between university students’ physical activity and mobile phone dependence: Mediating effect of subjective well-being and moderating effect of psychological capital
Source: Front Psychol. 2022 Dec 29;13:983487. doi: 10.3389/fpsyg.2022.983487 (PMC9835677; doi:10.3389/fpsyg.2022.983487)
Supplement: Supplementary file 1 [file Data_Sheet_1.zip]

Archive with 3 entries (3 files):
- Code Book.docx
- data spss.sav
- data excel.xlsx
