# Supplementary material for: Relationship between university students’ physical activity and mobile phone dependence: Mediating effect of subjective well-being and moderating effect of psychological capital
Source: Front Psychol. 2022 Dec 29;13:983487. doi: 10.3389/fpsyg.2022.983487 (PMC9835677; doi:10.3389/fpsyg.2022.983487)
Supplement: Supplementary file 1 [file Data_Sheet_1.zip › data excel.xlsx]

## Sheet: 终-9569-维度和
Time	university	Type of university	Gender	Ethnicity	Age	Grade	Major	T1	T2	T3	T4	T5	T6	T7	T8	T9	T10	T11	T12	T13	T14	T15	T16	T17	T18	T19	T20	T21	T22	T23	T24	T25	T26	T27	M1	M2	M3	M4	M5	M6	M7	M8	M9	M10	M11	M12	M13	M14	M15
473	23	2	2	1	19	2	3	2	1	10	1	0	7	0	3	0	0	0	5	0	1	0	1	0	3	0	3	0	1	0	360	300	420	540	2	2	1	3	3	3	4	1	2	2	3	4	3	4	4
377	23	2	2	2	21	3	2	2	0	0	3	10	3	0	0	0	0	0	3	0	3	0	3	0	0	0	0	0	0	0	600	600	45	45	2	2	1	5	5	1	2	2	2	2	2	1	1	5	2
390	23	2	2	1	21	3	2	2	3	10	3	0	3	0	2	0	1	0	5	0	6	0	2	0	2	0	1	0	1	0	360	240	600	720	4	2	1	2	1	2	3	1	2	2	2	2	2	3	2
401	23	2	2	1	21	3	6	1	2	10	0	0	5	0	4	0	0	0	4	0	0	0	0	0	0	0	0	0	0	0	420	420	500	500	4	4	4	4	3	3	3	3	3	3	3	3	3	3	3
247	3	3	1	1	20	2	10	2	3	10	3	0	3	0	0	0	7	0	3	0	3	0	3	0	5	0	4	0	6	0	600	700	480	600	4	2	2	2	2	2	2	2	2	2	2	2	2	2	2
233	14	3	2	1	21	2	2	2	0	0	0	0	0	0	0	0	1	10	0	0	0	0	0	0	0	0	0	0	0	0	9999	0	480	480	5	5	3	5	5	5	5	5	1	1	1	1	1	3	3
278	3	3	2	1	20	2	10	2	5	10	7	0	7	0	0	0	7	0	7	0	2	0	7	0	7	0	2	0	5	0	500	500	500	30	1	1	1	3	1	3	1	4	3	2	3	1	1	4	4
273	14	3	2	1	19	2	2	2	0	0	0	0	5	5	7	20	0	0	0	0	0	0	0	0	0	0	0	0	0	0	5555	5555	480	480	4	4	1	4	3	3	2	1	3	4	4	4	4	4	4
512	23	2	2	1	20	3	9	2	0	0	0	0	0	0	2	180	0	0	0	0	0	0	3	40	0	0	0	0	0	0	480	560	480	640	2	3	1	1	1	1	1	1	1	1	1	1	1	3	1
311	14	3	2	1	20	2	2	2	1	5	0	0	0	0	3	5	0	0	2	30	1	0	0	0	0	0	0	0	1	0	80	80	80	80	5	5	2	3	3	3	2	2	1	1	1	1	2	3	3
341	23	2	2	1	20	2	5	2	0	0	0	0	0	0	3	10	0	0	1	10	0	0	0	0	0	0	0	0	1	0	420	300	480	540	3	2	3	3	3	3	3	3	3	3	3	3	3	3	3
530	23	2	2	1	21	3	1	2	2	0	5	0	5	20	0	0	0	0	2	20	0	0	3	10	2	0	3	0	0	0	240	240	480	480	4	4	1	1	3	5	1	1	1	5	1	1	1	2	2
560	23	2	2	1	21	3	2	2	0	0	0	0	1	20	3	40	0	0	0	0	0	0	1	20	0	0	0	0	0	0	240	240	480	480	4	3	2	4	4	4	1	1	2	3	3	2	2	4	2
770	23	2	2	1	20	3	2	2	0	0	0	0	3	20	2	0	0	0	2	40	1	0	1	0	2	0	2	0	0	0	480	480	420	360	5	2	5	3	1	2	1	1	3	3	2	2	2	4	4
471	14	3	2	1	20	2	2	2	0	0	2	10	2	20	2	60	0	0	1	10	0	0	0	0	0	0	0	0	0	0	300	300	480	600	2	1	1	3	3	3	1	1	2	2	1	3	2	1	1
388	23	2	2	1	19	2	5	2	0	0	1	10	3	0	0	0	0	0	7	0	0	0	0	0	2	0	0	0	0	0	600	400	60	120	4	3	2	3	2	4	2	2	3	4	4	3	3	3	3
374	23	2	2	1	21	3	6	2	1	10	2	0	3	0	0	0	0	0	3	0	1	0	2	0	1	0	2	0	1	0	240	240	480	480	3	2	2	3	3	3	1	1	2	2	2	3	3	3	3
231	14	3	2	1	21	2	2	2	5	10	1	0	5	0	3	0	0	0	5	0	2	0	2	0	5	0	0	0	0	0	500	200	480	120	3	2	2	3	3	3	1	1	1	1	1	1	1	1	1
728	14	3	2	1	21	2	2	2	0	0	0	0	0	0	0	0	0	0	2	30	0	0	0	0	2	10	0	0	1	10	180	60	480	640	4	3	2	3	3	3	2	3	3	3	3	3	3	3	3
728	23	2	1	1	21	3	2	2	0	0	1	0	2	15	2	15	0	0	1	15	1	0	1	5	1	15	0	0	1	0	240	120	420	600	1	1	1	4	2	1	3	2	2	2	3	3	2	1	3
1025	24	2	2	1	22	4	5	2	0	0	1	10	4	0	3	0	0	0	5	0	2	0	2	0	7	0	7	0	7	0	240	240	540	540	3	3	1	3	2	2	2	1	2	2	2	1	1	3	2
618	29	3	1	1	20	2	5	2	0	0	0	0	3	20	4	50	0	0	2	30	1	10	2	10	2	10	0	0	0	0	600	500	420	600	3	3	2	4	2	2	3	3	3	3	3	3	1	3	3
547	29	3	2	2	20	2	2	2	0	0	0	0	5	10	7	0	0	0	5	0	0	0	0	0	0	0	0	0	0	0	180	60	420	480	3	2	1	1	2	2	1	1	1	1	2	1	1	4	3
499	14	3	2	1	21	2	2	2	0	0	0	0	0	0	1	0	0	0	0	0	0	0	0	0	1	10	0	0	0	0	720	720	360	360	3	3	1	3	3	3	2	1	2	3	2	4	3	3	2
288	23	2	2	1	21	3	3	2	0	0	0	0	7	10	4	0	0	0	4	0	0	0	0	0	0	0	0	0	0	0	600	600	480	480	4	4	2	3	2	2	1	1	2	2	2	1	1	2	3
536	14	3	2	1	20	2	2	2	0	0	0	0	0	0	4	30	2	20	2	20	0	0	0	0	2	30	0	0	0	0	350	300	420	480	3	2	2	3	2	2	2	2	2	2	2	2	3	3	3
246	14	3	1	1	20	2	2	2	0	0	0	0	0	0	0	0	1	10	0	0	0	0	0	0	0	0	0	0	0	0	10	10	10	10	2	2	2	2	2	2	2	2	2	2	2	2	2	2	2
230	14	3	1	1	21	2	6	2	0	0	0	0	2	30	3	0	3	0	4	0	4	0	4	0	4	0	4	0	4	0	9999	0	0	0	4	4	4	4	4	4	4	4	4	4	4	4	4	4	4
220	14	3	2	1	20	2	11	2	0	0	0	0	0	0	4	10	1	10	0	0	0	0	0	0	0	0	0	0	0	0	9999	0	0	0	3	1	1	1	1	1	1	1	1	1	1	1	1	1	1
458	1	3	1	1	20	2	2	2	0	0	0	0	1	75	3	15	0	0	0	0	0	0	0	0	0	0	0	0	1	0	180	180	420	420	5	2	1	3	1	2	1	2	2	1	2	1	1	4	2
472	1	3	2	1	20	2	2	2	4	10	4	0	4	0	3	0	4	0	7	0	2	0	4	0	4	0	0	0	3	0	270	270	480	480	3	2	3	4	2	2	1	2	2	2	2	3	2	3	2
930	23	2	2	1	22	3	3	2	0	0	0	0	2	50	3	40	0	0	3	20	0	0	0	0	0	0	0	0	0	0	300	200	500	500	1	1	1	1	2	1	1	1	1	1	1	1	1	1	1
243	23	2	2	1	21	3	2	2	1	0	2	0	3	15	1	30	1	0	1	0	1	0	0	0	3	0	2	0	2	0	240	120	480	480	3	2	2	3	3	3	3	3	3	3	3	3	3	3	3
269	14	3	1	1	22	2	2	2	0	0	0	0	7	20	3	40	0	0	1	30	0	0	0	0	0	0	0	0	0	0	400	180	420	600	3	3	3	3	3	3	3	3	3	3	3	3	3	3	3
389	23	2	2	1	20	3	2	2	0	0	1	10	5	0	2	0	0	0	5	0	0	0	2	0	5	0	1	0	1	0	300	240	420	420	3	2	1	2	1	3	2	1	2	2	2	2	2	2	2
385	23	2	2	1	21	3	6	2	0	0	3	10	3	0	2	60	0	0	2	25	0	0	1	0	0	0	0	0	0	0	240	240	0	0	4	3	1	4	3	3	2	1	3	4	4	1	3	1	2
614	1	3	1	1	21	2	2	1	0	0	0	0	0	0	2	0	1	10	1	0	0	0	0	0	2	30	0	0	0	0	600	300	420	420	3	1	1	3	1	3	1	1	3	4	4	1	1	4	1
399	14	3	2	1	21	2	11	1	0	0	0	0	3	20	2	5	0	0	2	20	0	0	0	0	0	0	0	0	0	0	60	30	600	600	4	2	1	3	1	1	1	1	1	1	1	2	2	1	1
544	14	3	2	1	20	2	11	2	1	10	1	0	3	0	6	0	0	0	6	0	1	0	1	0	1	0	0	0	0	0	120	120	420	540	4	3	1	2	4	2	1	2	3	2	3	2	2	4	2
392	1	3	1	1	18	1	2	2	5	10	4	0	7	0	5	0	3	0	7	0	7	0	4	0	5	0	6	0	7	0	120	120	480	520	2	2	1	4	1	4	1	1	3	1	2	3	3	3	1
423	1	3	2	1	20	1	1	2	0	0	2	10	5	0	2	0	1	0	0	0	0	0	1	0	1	0	1	0	0	0	360	200	30	60	4	2	2	4	4	3	1	3	2	3	4	4	2	4	2
264	17	3	1	1	20	1	2	2	0	0	0	0	0	0	2	60	3	20	5	10	0	0	0	0	0	0	0	0	0	0	60	60	600	60	3	3	3	3	3	3	3	3	3	3	3	3	3	3	3
236	17	3	1	1	19	1	2	2	5	10	3	0	3	0	3	0	2	0	3	0	2	0	2	0	2	0	2	0	3	0	500	300	120	120	3	3	3	3	3	3	3	3	3	3	3	3	3	3	3
633	17	3	1	1	19	1	3	2	0	0	0	0	0	0	3	60	3	60	0	0	0	0	0	0	0	0	0	0	0	0	60	60	360	480	3	3	2	4	2	3	2	2	2	2	2	2	1	2	2
499	1	3	1	1	19	1	2	2	0	0	0	0	0	0	3	120	0	0	2	30	0	0	0	0	0	0	0	0	0	0	480	480	720	480	3	3	1	4	1	3	1	1	3	3	3	1	1	1	2
653	1	3	2	1	19	1	3	2	0	0	0	0	2	30	3	0	0	0	2	30	0	0	0	0	2	10	0	0	0	0	600	600	480	600	4	2	3	5	2	3	4	1	3	4	5	2	1	4	3
325	14	3	1	1	21	2	2	2	2	0	2	0	7	10	3	10	0	0	0	0	0	0	0	0	0	0	0	0	0	0	680	580	420	420	4	3	2	3	1	1	1	1	3	2	2	1	1	2	1
520	1	3	2	1	20	1	3	2	2	10	3	0	2	0	4	0	0	0	0	0	0	0	0	0	0	0	0	0	0	0	480	480	300	540	3	3	1	1	2	2	2	2	2	2	2	2	2	2	2
722	1	3	2	1	18	1	1	2	2	10	7	0	7	0	2	0	0	0	7	0	3	0	3	0	7	0	2	0	2	0	360	100	480	480	3	1	1	4	2	3	1	1	2	1	2	1	2	2	2
598	17	3	2	1	20	2	2	1	7	10	7	0	7	0	0	0	7	0	7	0	0	0	7	0	0	0	0	0	0	0	360	360	420	480	5	3	2	5	5	5	2	2	2	3	3	2	2	5	5
281	23	2	2	1	20	2	5	2	2	10	1	0	3	0	3	0	2	0	2	0	2	0	2	0	1	0	0	0	0	0	600	420	420	540	4	4	4	4	4	4	4	3	4	3	4	3	3	3	3
745	23	2	2	1	21	3	9	2	0	0	2	10	1	20	2	40	0	0	0	0	0	0	0	0	1	10	0	0	0	0	480	400	540	540	4	4	2	4	3	3	3	3	4	4	4	4	2	4	4
542	17	3	1	1	19	1	2	2	0	0	1	5	7	0	3	0	0	0	7	0	2	0	2	0	0	0	0	0	0	0	360	720	540	540	4	1	1	1	1	1	1	1	1	1	1	1	1	2	3
231	23	2	1	1	19	2	2	2	0	0	7	10	7	0	0	0	0	0	7	0	0	0	7	0	7	0	7	0	0	0	720	720	480	480	1	1	1	1	1	1	1	1	1	1	1	1	1	1	1
266	17	3	1	1	19	1	2	2	7	10	0	0	0	0	0	0	0	0	0	0	0	0	0	0	0	0	0	0	0	0	2400	0	7200	7200	3	2	2	2	2	2	2	2	2	2	2	2	2	2	2
233	17	3	1	1	19	1	2	2	7	10	7	0	7	0	7	0	7	0	7	0	7	0	7	0	7	0	7	0	7	0	120	120	480	480	2	2	2	2	1	1	1	1	1	1	1	1	1	1	1
520	23	2	2	1	20	3	2	2	3	10	4	0	5	0	2	0	0	0	5	0	1	0	2	0	0	0	0	0	0	0	480	360	480	510	3	2	4	5	4	4	1	1	3	3	2	1	2	3	4
398	1	3	1	1	19	1	10	2	0	0	0	0	7	20	7	0	3	0	5	0	0	0	0	0	0	0	1	0	0	0	480	360	420	0	3	2	1	4	1	5	2	1	4	5	5	2	1	2	2
759	17	3	2	1	18	1	2	2	3	10	2	0	7	0	4	0	3	0	4	0	3	0	1	0	0	0	0	0	0	0	300	200	450	480	4	3	1	4	2	2	2	1	2	2	2	1	2	4	3
283	14	3	1	1	21	2	11	2	0	0	0	0	2	30	3	30	0	0	4	0	0	0	0	0	0	0	3	0	0	0	100	100	100	150	1	1	1	1	1	1	1	1	1	1	1	1	1	1	1
261	14	3	1	1	20	2	2	2	0	0	0	0	1	10	1	5	0	0	0	0	0	0	0	0	0	0	0	0	0	0	200	0	0	0	4	4	4	4	4	4	4	4	4	4	4	4	4	4	4
683	17	3	1	1	21	2	2	2	2	10	0	0	0	0	2	80	0	0	0	0	0	0	0	0	0	0	0	0	0	0	480	480	480	8	5	5	1	4	1	4	3	1	5	5	5	5	3	5	5
409	1	3	2	1	19	1	10	2	0	0	1	10	7	10	1	15	0	0	1	15	0	0	2	5	0	0	0	0	0	0	120	120	30	30	3	4	1	3	1	3	3	3	1	3	3	1	1	3	3
416	23	2	2	1	21	3	2	2	0	0	0	0	7	20	0	0	5	0	2	0	0	0	0	0	3	10	0	0	0	0	200	300	300	300	2	1	1	1	1	1	2	3	2	1	1	1	2	1	1
685	17	3	1	1	19	1	2	2	1	10	1	0	7	0	7	0	0	0	7	0	0	0	1	0	1	0	1	0	0	0	180	300	480	480	2	2	1	3	2	4	2	1	2	3	3	3	2	3	2
596	17	3	2	1	20	2	8	2	7	10	7	0	7	0	0	0	4	0	7	0	2	0	7	0	2	0	2	0	2	0	300	300	360	480	3	3	3	3	3	3	3	3	3	3	3	3	3	3	3
228	14	3	1	1	21	2	3	2	0	0	2	0	3	0	2	20	0	0	3	30	0	0	0	0	0	0	0	0	0	0	360	240	420	60	5	5	1	3	1	5	5	5	5	5	5	5	5	5	5
229	14	3	1	1	20	2	2	2	0	0	1	10	0	0	2	0	0	0	1	0	0	0	0	0	0	0	0	0	0	0	200	100	100	100	2	2	1	4	4	4	4	4	4	4	4	4	4	4	4
679	1	3	1	1	18	1	10	2	0	0	0	0	2	20	1	5	1	5	1	10	4	0	0	0	1	5	0	0	0	0	720	720	420	60	3	3	2	3	2	3	2	3	3	3	4	1	1	4	2
216	1	3	2	1	20	2	2	2	0	0	2	10	0	0	2	20	0	0	0	0	0	0	0	0	0	0	0	0	0	0	600	5555	480	600	4	3	1	2	1	2	1	1	1	1	1	1	1	1	1
465	23	2	2	1	21	3	2	2	2	10	1	0	1	0	0	0	0	0	7	0	1	0	0	0	5	0	1	0	1	0	480	480	480	480	3	3	1	3	2	4	2	1	5	5	5	5	2	5	5
292	17	3	1	1	20	1	11	2	2	10	1	10	0	0	1	0	0	0	0	0	0	0	0	0	1	10	1	10	1	0	60	60	60	1	4	4	2	4	4	4	4	4	4	4	4	4	4	4	4
428	23	2	2	2	20	3	2	2	0	0	4	10	7	0	3	0	0	0	7	0	0	0	3	0	7	0	0	0	0	0	300	300	360	360	2	2	2	2	2	2	2	2	2	2	1	2	2	2	2
246	23	2	2	1	21	3	3	2	0	0	1	10	0	0	3	40	0	0	0	0	0	0	0	0	0	0	0	0	1	40	10	10	30	30	2	3	3	3	3	3	3	3	3	3	3	3	3	3	3
261	1	3	1	1	22	2	10	2	1	10	2	0	2	0	3	0	1	0	2	0	2	0	0	0	2	0	0	0	1	0	300	300	40	60	5	3	1	4	3	2	2	2	3	3	4	1	1	4	3
1066	17	3	1	1	21	1	2	2	0	0	1	10	2	7	0	0	1	15	0	0	0	0	1	4	0	0	0	0	0	0	240	240	300	480	4	1	1	5	2	2	3	1	3	4	4	4	3	4	3
243	1	3	1	1	19	2	2	2	4	10	3	0	4	0	3	0	2	0	2	0	3	0	3	0	4	0	2	0	2	0	360	360	600	660	4	4	4	4	4	4	4	4	4	4	4	4	4	4	4
628	23	2	2	1	19	2	2	2	7	10	7	0	7	0	4	0	3	0	1	0	0	0	3	0	7	0	2	0	1	0	180	360	480	30	4	4	3	3	3	4	1	1	1	3	3	2	1	3	4
621	17	3	1	1	19	1	3	2	0	0	2	10	4	0	3	0	2	0	3	0	2	0	3	0	5	0	3	0	2	0	300	400	500	600	2	2	1	2	1	3	2	1	2	2	2	2	2	2	2
1148	17	3	2	1	19	2	8	2	7	10	7	0	7	0	0	0	5	0	7	0	7	0	7	0	6	0	6	0	5	0	300	300	360	480	2	2	1	2	3	2	1	1	1	1	1	2	1	3	1
655	14	3	1	1	20	2	2	2	0	0	7	10	7	0	0	0	1	0	2	0	0	0	1	0	2	0	1	0	7	0	720	720	480	480	4	4	2	4	2	2	1	1	2	2	2	3	3	3	4
430	23	2	1	1	21	3	2	2	0	0	0	0	2	30	0	0	0	0	0	0	0	0	0	0	0	0	0	0	0	0	360	360	600	600	2	1	1	2	1	1	1	1	1	1	1	1	1	1	1
314	1	3	1	1	18	1	2	2	0	0	0	0	7	10	1	0	1	0	5	0	0	0	2	0	4	0	0	0	0	0	300	500	480	540	2	2	1	1	1	2	1	1	1	1	2	1	1	4	1
400	23	2	1	1	20	3	2	2	0	0	0	0	7	10	3	0	0	0	0	0	0	0	0	0	0	0	0	0	0	0	400	600	450	450	1	1	1	1	1	1	1	1	1	1	1	1	1	1	1
324	1	3	1	1	19	1	5	2	0	0	1	10	1	0	1	0	0	0	0	0	0	0	2	0	5	0	0	0	1	0	300	300	360	420	4	1	1	1	2	3	2	1	1	1	1	1	1	1	1
335	17	3	1	1	20	1	6	2	0	0	2	10	0	0	0	0	0	0	0	0	0	0	0	0	0	0	0	0	0	0	600	600	480	480	4	4	4	4	4	4	4	4	4	4	4	4	4	4	4
404	17	3	1	1	21	2	8	2	1	10	0	0	1	30	0	0	2	5	2	30	0	0	1	20	0	0	0	0	0	0	720	720	320	320	2	1	1	2	1	1	1	2	1	1	3	2	2	3	3
1457	17	3	2	1	19	1	2	2	0	0	0	0	0	0	2	30	0	0	2	25	0	0	0	0	2	25	0	0	0	0	240	300	520	490	4	2	2	4	3	2	4	1	1	2	1	2	2	3	2
458	36	3	1	1	19	2	2	1	0	0	0	0	0	0	6	30	1	15	0	0	0	0	0	0	6	20	0	0	0	0	120	120	480	600	4	2	1	5	2	3	1	1	3	4	4	4	4	4	4
401	23	2	2	2	21	3	3	2	0	0	2	10	3	0	3	0	0	0	3	0	0	0	1	0	2	0	2	0	0	0	120	120	540	600	3	1	1	2	2	2	2	1	2	2	4	2	2	2	2
313	14	3	1	1	22	2	2	2	0	0	0	0	0	0	2	120	2	10	7	0	0	0	0	0	7	0	7	0	7	0	240	300	500	500	3	3	3	3	3	3	3	3	3	3	3	3	3	3	3
549	11	3	2	1	20	2	6	2	0	0	0	0	0	0	3	50	0	0	3	30	2	15	1	15	0	0	0	0	0	0	240	120	420	540	3	3	1	2	2	3	2	1	2	1	3	2	1	4	2
520	36	3	1	1	21	2	6	2	0	0	0	0	3	40	3	20	0	0	3	20	0	0	0	0	0	0	0	0	0	0	200	300	480	480	4	2	1	3	1	2	1	2	3	4	4	1	1	4	2
548	14	3	2	1	19	2	11	2	0	0	0	0	4	10	4	0	0	0	0	0	0	0	0	0	4	0	0	0	0	0	300	300	480	480	3	3	2	3	2	2	1	1	2	2	2	2	2	2	2
285	17	3	1	1	18	1	2	2	0	0	3	10	1	30	0	0	1	5	0	0	0	0	0	0	0	0	1	0	1	0	9999	500	400	400	2	2	1	3	1	1	1	3	2	2	2	2	2	2	2
724	1	3	2	1	19	2	10	2	0	0	0	0	0	0	3	120	0	0	2	40	0	0	2	15	1	15	0	0	0	0	660	420	420	600	2	3	1	2	4	1	1	1	3	1	3	1	2	2	3
453	11	3	1	1	19	2	2	2	0	0	0	0	2	20	0	0	0	0	2	20	0	0	0	0	0	0	0	0	0	0	600	600	420	420	3	1	1	2	1	1	1	1	4	4	4	1	1	2	2
951	1	3	1	1	20	2	2	2	1	10	1	0	1	0	2	0	0	0	3	0	1	0	1	0	1	0	0	0	1	0	200	500	440	470	3	3	3	4	1	4	2	1	1	3	2	2	2	2	3
522	23	2	1	1	19	1	2	2	0	0	3	10	7	0	0	0	0	0	7	0	0	0	7	0	6	0	4	0	5	0	360	480	300	420	2	3	1	2	1	1	1	1	1	1	1	4	4	1	1
526	23	2	1	1	19	1	2	2	2	10	2	0	7	0	0	0	0	0	7	0	0	0	0	0	7	0	7	0	5	0	10	480	420	540	4	4	3	4	3	2	1	4	2	3	3	3	3	4	3
1911	17	3	1	1	19	1	2	1	1	10	2	0	5	0	4	0	1	0	4	0	0	0	0	0	3	0	0	0	0	0	600	700	120	150	4	4	2	4	4	3	2	3	4	3	4	3	3	4	4
908	36	3	2	1	20	2	6	2	0	0	0	0	4	30	2	5	0	0	0	0	0	0	2	10	2	10	0	0	0	0	120	150	480	480	3	3	1	3	1	1	1	1	1	1	1	1	1	1	1
492	23	2	2	1	20	3	2	2	2	15	3	0	2	0	0	0	0	0	7	0	2	0	7	0	7	0	2	0	2	0	240	120	30	60	2	2	1	2	1	1	2	2	1	1	1	1	1	1	1
274	1	3	2	1	19	2	2	2	0	0	0	0	0	0	2	60	0	0	2	30	0	0	0	0	2	0	0	0	0	0	480	360	360	480	3	3	3	3	3	3	3	3	3	3	3	3	3	3	3
569	17	3	2	1	19	1	2	2	0	0	2	10	0	0	0	0	0	0	0	0	0	0	1	0	0	0	0	0	0	0	240	240	480	600	4	2	1	3	1	1	1	3	3	1	5	5	2	4	2
540	23	2	1	1	18	1	3	2	0	0	4	10	7	0	5	0	0	0	7	0	0	0	0	0	7	0	0	0	0	0	300	500	450	500	2	2	1	2	2	2	3	1	1	1	2	5	5	3	1
1339	17	3	1	1	19	1	2	2	0	0	2	10	0	0	3	20	0	0	0	0	0	0	1	0	0	0	0	0	0	0	600	600	480	600	2	4	1	1	1	1	1	1	1	1	3	1	1	1	1
909	17	3	1	1	19	1	2	2	0	0	0	0	0	0	0	0	0	0	0	0	0	0	0	0	3	10	2	0	2	0	300	300	45	45	2	2	1	2	1	1	1	2	1	1	1	1	1	1	1
314	23	2	2	1	20	2	2	2	0	0	0	0	0	0	3	30	0	0	1	60	0	0	0	0	0	0	0	0	0	0	360	360	540	600	4	2	1	2	2	2	2	2	2	2	2	2	2	2	2
223	23	2	1	1	20	3	2	2	0	0	7	10	0	0	0	0	0	0	0	0	0	0	0	0	0	0	0	0	0	0	360	36000	360	0	5	5	5	5	5	5	5	5	5	5	5	5	5	5	5
1807	1	3	2	1	19	1	10	2	0	0	7	10	2	0	3	0	0	0	3	0	0	0	2	0	0	0	0	0	0	0	420	180	330	540	4	3	1	4	1	1	3	4	2	1	3	3	1	4	2
332	1	3	2	1	20	1	5	2	0	0	0	0	2	10	3	20	0	0	0	0	0	0	0	0	0	0	0	0	0	0	120	120	960	900	4	2	4	4	4	4	1	3	4	4	4	2	2	4	4
425	37	3	2	1	19	1	9	2	3	10	7	0	7	0	1	0	0	0	1	0	7	0	7	0	7	0	0	0	0	0	10	10	110	110	2	2	1	3	1	2	4	2	2	2	2	2	2	2	2
718	17	3	2	1	19	1	2	2	0	0	0	0	3	20	2	100	1	20	0	0	1	20	1	20	0	0	0	0	0	0	120	180	500	500	3	2	3	4	2	3	3	1	2	3	3	2	3	3	3
462	37	3	2	1	19	1	9	2	0	0	0	0	0	0	1	30	0	0	0	0	1	30	1	30	0	0	0	0	0	0	120	60	480	540	3	3	1	2	2	2	2	1	2	2	3	4	4	4	3
308	1	3	1	1	22	2	10	2	0	0	0	0	2	30	2	120	0	0	0	0	0	0	0	0	0	0	0	0	0	0	360	360	420	420	1	1	1	2	1	1	1	1	1	1	1	1	1	1	1
364	37	3	1	1	18	1	6	2	1	10	0	0	0	0	4	0	0	0	5	0	0	0	0	0	0	0	0	0	0	0	300	300	300	600	2	2	2	2	2	2	2	2	2	2	2	2	2	2	2
458	14	3	1	1	20	2	2	2	0	0	0	0	0	0	3	10	0	0	4	30	0	0	0	0	0	0	0	0	0	0	9999	0	420	420	4	4	4	4	2	2	2	2	2	2	2	3	1	4	4
393	1	3	2	1	19	1	10	2	0	0	7	10	7	0	0	0	0	0	7	0	0	0	7	0	7	0	0	0	0	0	500	500	700	800	5	4	2	3	2	2	2	2	3	3	3	3	2	2	2
311	27	2	1	1	19	1	6	2	0	0	1	10	7	0	7	0	0	0	0	0	0	0	0	0	0	0	1	0	1	0	180	300	480	540	5	5	1	5	4	5	5	4	5	5	5	5	5	5	5
396	37	3	2	1	19	1	9	2	1	10	2	0	4	0	4	0	0	0	4	0	1	0	3	0	4	0	0	0	0	0	360	360	460	500	4	3	1	3	3	3	3	3	3	3	3	3	3	3	3
326	14	3	1	1	21	2	11	2	1	10	2	0	7	0	0	0	0	0	7	0	0	0	3	0	3	0	1	0	0	0	180	180	480	480	2	2	1	2	2	2	2	1	1	2	2	1	2	2	2
242	17	3	1	1	20	1	11	2	3	2	2	1	1	25	0	0	0	0	0	0	0	0	0	0	0	0	0	0	0	0	25	120	60	60	2	3	3	2	3	3	3	3	3	3	3	3	3	3	3
1056	17	3	1	1	18	1	3	2	1	10	0	0	7	0	0	0	0	0	7	0	0	0	7	0	0	0	3	0	7	0	9999	0	0	0	3	3	3	3	3	3	3	3	3	3	3	3	3	3	3
467	23	2	2	1	19	2	2	2	1	10	2	0	7	0	1	0	0	0	3	0	0	0	0	0	1	0	1	0	1	0	480	540	480	540	3	3	1	4	3	3	1	1	3	3	2	1	1	1	2
388	27	2	1	1	18	1	3	1	0	0	0	0	7	10	3	0	0	0	2	0	0	0	0	0	0	0	0	0	0	0	600	720	400	400	3	3	1	4	3	3	2	2	1	1	1	4	4	1	3
430	1	3	2	1	19	2	10	2	2	10	3	0	7	0	2	0	0	0	7	0	2	0	3	0	7	0	2	0	3	0	480	240	420	480	2	2	1	2	1	2	1	1	1	2	1	1	3	3	3
447	23	2	2	1	19	2	2	2	2	10	7	0	7	0	3	0	0	0	0	0	2	0	2	0	0	0	1	0	2	0	360	120	480	540	4	3	2	3	2	3	2	1	2	2	4	2	2	4	3
625	27	2	1	1	19	1	2	2	0	0	0	0	1	30	4	60	0	0	1	30	0	0	0	0	2	30	0	0	0	0	300	240	530	540	1	3	1	4	1	2	1	1	1	1	2	3	3	2	2
543	1	3	2	1	21	2	2	2	1	10	6	0	7	0	1	0	0	0	1	0	0	0	3	0	2	0	1	0	1	0	360	300	600	660	4	3	3	3	3	3	3	3	4	4	4	4	4	4	4
748	1	3	2	1	20	2	11	2	0	0	0	0	3	20	1	30	0	0	2	10	0	0	0	0	2	20	0	0	0	0	120	120	480	480	4	4	3	4	3	2	3	2	1	2	4	4	4	3	3
385	23	2	2	1	21	3	2	2	0	0	0	0	2	60	2	0	0	0	0	0	0	0	0	0	0	0	0	0	0	0	600	600	600	600	5	3	1	4	4	4	4	1	3	3	3	3	3	3	3
307	36	3	2	1	19	2	6	2	2	5	2	10	3	10	1	30	0	0	0	0	0	0	2	5	2	10	0	0	0	0	300	300	480	60	5	5	5	5	3	3	3	3	3	3	3	3	3	3	3
544	14	3	1	1	20	2	2	2	3	10	7	0	7	0	4	0	2	0	2	0	0	0	1	0	3	0	3	0	0	0	480	480	640	640	3	4	2	4	1	4	3	3	4	3	5	5	5	5	5
759	23	2	2	1	18	1	5	2	0	0	3	10	7	0	0	0	0	0	3	0	2	0	3	0	4	0	0	0	0	0	420	480	420	480	2	3	1	2	1	2	1	1	3	3	4	3	1	4	4
498	33	3	2	1	19	2	3	2	0	0	2	10	4	0	2	0	1	0	3	0	0	0	1	0	2	0	0	0	0	0	400	300	450	600	2	2	2	5	4	4	1	1	4	4	2	3	3	3	3
734	23	2	2	1	18	1	5	2	0	0	7	10	7	0	3	0	0	0	4	0	0	0	4	0	7	0	3	0	0	0	720	180	420	480	3	3	1	4	2	3	1	2	2	3	2	3	2	3	3
461	24	2	2	1	19	2	5	2	0	0	0	0	4	10	3	0	2	0	4	0	0	0	1	0	2	0	2	0	2	0	240	180	510	510	3	2	3	2	2	2	2	2	2	2	1	2	1	3	3
437	14	3	1	1	22	2	2	2	0	0	0	0	2	10	0	0	0	0	0	0	0	0	0	0	0	0	0	0	0	0	60	60	800	800	3	3	3	3	3	3	3	3	3	3	3	3	3	3	3
775	23	2	1	1	19	1	6	2	0	0	2	10	2	0	0	0	0	0	2	0	1	0	1	0	2	0	2	0	1	0	420	360	480	540	2	2	2	3	2	3	2	2	2	2	2	2	2	2	2
255	27	2	1	1	18	1	5	2	1	10	2	0	3	0	2	0	5	0	1	0	2	0	1	0	2	0	3	0	0	0	50	60	60	60	5	5	5	5	5	5	5	5	5	5	5	5	5	5	5
369	17	3	2	1	20	2	8	2	0	0	0	0	2	60	0	0	0	0	0	0	0	0	0	0	0	0	0	0	0	0	500	0	600	800	1	4	1	3	1	1	5	1	2	2	5	5	5	5	1
1153	37	3	1	1	20	1	2	2	0	0	0	0	0	0	2	10	0	0	2	10	0	0	3	0	1	0	5	0	0	0	480	480	480	480	2	3	2	3	1	2	2	1	2	1	2	1	2	2	2
670	27	2	1	1	19	1	5	2	4	10	6	0	7	0	1	0	0	0	6	0	0	0	3	0	6	0	4	0	6	0	500	200	480	540	3	3	2	3	2	3	2	1	1	1	2	1	1	4	4
697	1	3	1	1	18	1	2	2	3	10	0	0	0	0	4	50	0	0	0	0	0	0	0	0	3	0	0	0	0	0	900	600	480	10	3	2	1	2	2	2	2	2	1	1	2	1	1	2	2
486	19	3	2	1	21	2	11	1	1	10	4	0	4	0	4	0	3	0	5	0	1	0	2	0	3	0	2	0	4	0	120	120	600	680	3	2	1	2	2	2	4	1	2	1	2	2	1	3	2
688	1	3	2	1	19	1	1	2	0	0	1	30	0	0	2	30	0	0	2	20	0	0	1	5	0	0	0	0	0	0	500	600	60	180	4	3	2	4	4	3	4	4	4	4	4	4	2	4	3
227	20	4	2	1	19	2	3	2	1	20	1	20	0	0	1	20	0	0	0	0	0	0	0	0	0	0	0	0	1	30	20	30	500	500	2	2	2	2	3	2	4	2	2	4	3	3	2	2	3
453	20	4	2	1	19	2	6	2	3	5	0	0	2	20	3	60	0	0	1	20	0	0	0	0	0	0	0	0	0	0	420	480	420	120	5	4	4	4	5	5	5	4	5	5	5	5	5	5	5
1146	1	3	1	1	20	1	2	2	0	0	0	0	0	0	0	0	0	0	1	60	0	0	1	0	0	0	0	0	1	10	240	240	600	600	4	3	3	3	3	3	3	3	3	3	3	3	3	3	3
729	24	2	1	1	21	2	3	2	0	0	0	0	0	0	1	40	0	0	0	0	0	0	0	0	0	0	2	60	0	0	120	720	1290	1620	5	1	1	4	1	2	1	1	1	1	2	1	1	1	1
367	19	3	2	1	19	1	11	1	0	0	1	0	2	10	7	10	0	0	1	0	0	0	0	0	0	0	1	0	0	0	180	30	0	0	4	4	4	4	3	2	4	2	4	4	4	4	2	2	2
493	1	3	2	1	20	2	5	2	0	0	0	0	2	5	2	20	0	0	2	20	0	0	2	20	0	0	0	0	0	0	200	300	400	500	5	5	1	5	3	4	4	1	4	5	4	1	1	4	5
622	20	4	2	1	19	2	5	2	0	0	0	0	0	0	1	60	0	0	2	10	0	0	1	30	0	0	0	0	0	0	180	180	480	480	4	4	2	2	2	4	2	3	3	3	3	2	2	4	2
472	19	3	2	1	20	2	9	2	1	10	2	0	7	0	7	0	0	0	3	0	0	0	2	0	2	0	0	0	0	0	120	240	400	12	4	3	4	3	3	3	3	1	3	2	3	2	2	4	5
634	33	3	2	1	20	1	10	2	0	0	0	0	3	10	0	0	0	0	3	0	0	0	0	0	0	0	0	0	0	0	120	60	240	2	4	3	2	3	3	3	2	1	1	1	3	2	2	4	3
276	27	2	1	1	19	1	3	2	0	0	2	5	5	3	4	45	5	10	0	0	1	30	1	0	4	0	1	0	1	0	300	300	640	640	5	2	1	5	1	1	1	1	3	1	1	1	1	1	1
213	23	2	2	2	21	3	2	2	2	10	3	0	3	0	2	0	2	0	3	0	3	0	2	0	2	0	3	0	3	0	300	300	600	600	3	3	3	3	3	3	3	3	3	3	3	3	3	3	3
289	13	3	2	1	21	2	4	2	2	10	2	0	0	0	3	0	0	0	0	0	0	0	1	0	1	0	1	0	1	0	420	420	420	420	5	3	2	3	3	3	3	3	3	3	3	3	3	3	3
374	13	3	2	1	20	1	6	2	7	10	0	0	0	0	0	0	0	0	0	0	0	0	0	0	0	0	0	0	0	0	480	480	420	420	5	3	1	5	1	5	2	1	4	3	3	4	5	5	5
275	36	3	1	1	21	2	6	2	0	0	1	5	5	20	3	30	1	0	3	0	0	0	1	0	1	0	1	0	2	0	120	120	420	420	2	2	2	3	2	3	2	2	2	2	2	2	2	2	2
371	13	3	2	1	20	2	2	2	1	10	2	0	4	0	3	0	0	0	2	0	2	0	0	0	1	0	1	0	1	0	60	60	500	600	4	1	1	3	3	3	3	3	3	3	3	3	3	3	3
302	13	3	2	1	20	2	6	2	1	5	0	0	1	15	4	20	0	0	0	0	1	0	0	0	0	0	0	0	0	0	60	60	60	60	3	3	3	3	3	3	3	3	3	3	3	3	3	3	3
319	33	3	2	1	20	2	2	2	0	0	1	10	3	30	7	8	0	0	0	0	0	0	0	0	0	0	0	0	0	0	120	120	540	540	1	1	1	1	1	5	1	1	1	5	4	4	3	3	3
257	13	3	2	1	19	1	2	2	3	10	3	0	3	0	4	0	0	0	3	0	2	0	4	0	4	0	3	0	3	0	500	500	420	600	3	3	2	3	2	2	1	1	3	1	2	1	1	3	1
448	33	3	2	1	20	1	6	2	0	0	2	20	2	0	2	0	0	0	2	0	0	0	1	0	0	0	0	0	0	0	30	30	50	40	3	2	1	2	3	3	2	2	3	2	2	3	2	4	3
317	14	3	2	1	20	2	11	2	2	10	2	0	1	0	7	0	7	0	5	0	4	0	2	0	3	0	2	0	2	0	120	120	360	360	1	1	1	1	1	1	1	1	1	1	1	1	1	1	1
556	13	3	2	1	19	1	6	2	0	0	1	10	0	0	5	120	0	0	0	0	0	0	0	0	2	60	0	0	0	0	600	720	30	60	1	1	1	3	1	2	1	1	1	1	1	2	2	3	1
893	33	3	2	1	20	2	4	2	0	0	0	0	0	0	0	0	0	0	7	10	0	0	1	0	0	0	0	0	1	0	540	540	480	600	5	3	1	5	1	2	4	2	1	5	1	2	2	1	2
214	21	3	1	2	22	3	11	1	3	10	3	0	2	0	3	0	3	0	3	0	3	0	4	0	4	0	3	0	3	0	60	80	30	40	3	3	3	3	2	2	3	3	3	3	2	3	2	3	3
296	21	3	2	1	21	3	11	2	7	10	7	0	7	0	3	0	3	0	2	0	3	0	4	0	4	0	3	0	6	0	60	60	60	60	4	3	3	3	3	3	3	3	4	3	3	3	3	3	3
817	33	3	2	1	20	1	10	2	1	10	1	10	3	10	1	10	0	0	1	10	2	6	3	10	0	0	0	0	0	0	240	120	80	120	4	2	1	4	4	4	4	4	2	3	2	1	1	3	3
286	1	3	1	1	20	1	2	2	0	0	0	0	1	10	4	15	0	0	0	0	0	0	0	0	0	0	0	0	0	0	300	60	480	600	4	2	4	4	4	4	4	4	4	4	4	4	2	4	4
384	22	3	2	1	20	2	6	2	0	0	3	20	0	0	0	0	0	0	0	0	0	0	0	0	0	0	0	0	0	0	360	360	480	480	3	2	1	4	1	3	1	1	1	1	1	1	1	1	3
492	33	3	1	2	18	1	11	2	0	0	0	0	0	0	1	10	0	0	0	0	0	0	0	0	0	0	1	30	0	0	60	60	540	600	3	2	1	2	1	3	1	1	1	1	1	1	1	2	2
297	17	3	2	1	19	1	2	2	0	0	0	0	0	0	2	7	0	0	3	30	0	0	0	0	0	0	0	0	0	0	100	100	700	800	2	2	3	2	2	2	2	2	2	2	2	2	2	2	2
344	19	3	2	1	20	1	10	2	0	0	5	10	4	0	7	0	0	0	7	0	0	0	1	0	4	0	0	0	0	0	360	240	10	60	1	1	1	3	2	2	2	1	1	1	1	1	1	1	1
367	22	3	2	1	18	1	4	2	0	0	1	10	5	0	1	0	0	0	1	0	0	0	2	0	1	0	0	0	0	0	300	100	450	480	3	2	2	4	4	4	2	2	3	4	3	3	3	4	3
654	21	3	2	1	21	3	11	2	0	0	0	0	7	15	3	15	0	0	3	15	0	0	0	0	3	10	0	0	0	0	240	360	480	600	2	3	1	4	2	3	2	2	4	2	5	3	3	4	4
430	22	3	2	1	19	1	7	2	0	0	0	0	3	15	0	0	0	0	0	0	0	0	0	0	0	0	0	0	0	0	480	480	480	480	2	1	1	2	1	3	1	1	1	1	1	1	1	1	1
820	33	3	2	1	19	1	6	2	0	0	1	5	2	5	4	5	0	0	1	10	0	0	0	0	0	0	0	0	0	0	360	300	60	80	2	2	1	3	1	2	1	2	2	2	3	2	1	3	3
412	13	3	2	1	19	1	2	2	0	0	0	0	3	10	2	0	0	0	2	0	0	0	0	0	3	0	0	0	0	0	300	200	360	480	4	5	4	5	3	5	5	3	5	5	5	5	5	5	5
805	33	3	2	1	19	1	11	2	1	5	1	0	3	10	3	10	0	0	2	15	0	0	2	10	3	10	0	0	0	0	40	40	60	60	3	2	1	3	2	3	2	1	3	3	4	3	3	3	3
895	33	3	1	1	19	1	6	2	0	0	0	0	5	10	0	0	0	0	0	0	0	0	1	0	3	0	3	0	0	0	360	360	420	480	2	2	2	3	2	2	1	1	1	1	1	2	2	2	1
390	33	3	2	1	20	2	3	2	2	10	7	0	7	0	7	0	2	0	7	0	3	0	4	0	4	0	2	0	3	0	300	300	420	540	4	2	1	3	3	3	3	1	4	3	4	4	4	4	2
751	17	3	2	1	19	1	2	2	0	0	0	0	0	0	0	0	1	15	2	30	1	5	7	10	0	0	0	0	0	0	600	420	480	660	5	5	1	3	1	1	1	1	3	1	3	1	1	5	3
375	21	3	1	1	19	1	6	2	0	0	1	0	5	20	2	10	0	0	5	10	0	0	0	0	0	0	0	0	0	0	300	300	540	9999	3	3	2	4	2	5	1	1	2	1	3	3	2	2	2
367	21	3	1	1	21	1	2	2	0	0	0	0	7	10	0	0	0	0	1	0	0	0	0	0	1	0	0	0	0	0	9999	360	360	1080	4	1	1	1	1	1	1	1	1	1	1	1	1	1	1
459	21	3	2	1	20	1	6	2	0	0	0	0	1	5	5	15	0	0	0	0	1	5	2	5	0	0	1	0	1	0	30	30	30	90	1	1	1	1	2	1	1	1	3	1	1	3	1	1	1
430	23	2	1	1	19	1	6	2	0	0	0	0	3	10	5	10	0	0	0	0	0	0	0	0	0	0	0	0	0	0	100	300	540	600	1	4	4	4	4	4	5	1	3	5	4	2	1	5	5
802	22	3	2	1	19	1	11	2	0	0	0	0	3	20	1	0	0	0	3	20	0	0	0	0	3	10	2	0	3	0	300	300	600	600	5	5	3	5	3	4	4	3	3	5	5	4	3	5	5
221	31	3	1	1	19	1	6	2	0	0	0	0	0	0	0	0	7	10	1	10	0	0	0	0	0	0	0	0	0	0	60	60	720	120	1	1	1	1	1	1	1	1	1	1	1	1	1	1	1
641	22	3	2	1	19	1	6	2	0	0	0	0	3	10	3	30	0	0	2	10	0	0	0	0	3	10	0	0	0	0	360	360	420	420	3	4	1	4	3	3	3	1	2	2	3	1	1	3	4
276	21	3	2	1	20	1	4	2	2	10	5	0	7	0	5	0	1	0	5	0	1	0	2	0	7	0	2	0	2	0	60	60	60	60	3	4	1	3	3	3	3	3	3	3	3	3	3	3	3
230	21	3	1	2	20	2	2	2	0	0	0	0	0	0	0	0	0	0	0	0	0	0	7	10	0	0	0	0	0	0	5555	5555	420	420	3	3	1	3	2	2	2	2	2	2	2	2	2	2	2
667	31	3	2	1	19	1	6	2	2	15	1	0	5	0	2	0	0	0	2	0	2	0	4	0	4	0	0	0	1	0	120	120	480	540	4	4	1	3	2	3	2	1	2	3	4	2	3	4	3
507	3	3	1	1	20	1	10	2	0	0	0	0	0	0	1	5	1	10	0	0	1	5	0	0	2	10	0	0	1	15	300	200	500	500	3	1	1	2	1	1	1	1	1	1	1	1	1	1	1
688	31	3	2	1	21	2	2	2	0	0	1	10	2	50	7	60	0	0	0	0	0	0	1	5	2	15	0	0	0	0	135	120	420	420	2	2	1	3	3	1	1	3	1	1	2	1	1	2	3
672	31	3	1	1	20	2	6	2	1	5	1	5	2	30	0	0	0	0	0	0	1	5	2	10	0	0	0	0	0	0	480	480	420	420	3	1	1	4	1	2	1	1	2	1	1	1	1	2	1
421	33	3	1	1	20	1	9	2	0	0	0	0	2	10	0	0	0	0	0	0	0	0	0	0	2	0	2	0	2	0	120	120	240	320	4	2	1	3	2	2	1	2	2	2	2	2	2	2	2
634	33	3	2	1	21	2	3	2	0	0	0	0	2	30	2	0	0	0	1	30	0	0	0	0	0	0	0	0	0	0	120	45	360	7	4	3	1	5	3	4	1	1	2	3	2	2	1	4	3
565	33	3	2	1	19	1	2	2	0	0	2	10	1	0	2	0	1	0	2	0	0	0	2	0	1	0	2	0	0	0	540	450	480	600	3	4	1	4	2	3	1	3	3	3	3	3	3	3	3
388	21	3	2	1	20	2	2	2	1	10	4	0	1	0	0	0	0	0	0	0	0	0	0	0	0	0	0	0	0	0	200	200	300	160	4	1	1	1	1	1	2	1	2	1	2	1	1	1	3
1381	17	3	2	1	19	1	2	2	0	0	2	10	2	0	5	0	1	0	7	0	0	0	2	0	0	0	0	0	0	0	400	600	400	600	3	2	1	4	4	3	2	2	2	3	3	3	2	4	4
553	21	3	2	1	18	1	4	2	3	10	3	0	5	0	3	0	4	0	4	0	5	0	6	0	5	0	4	0	5	0	320	380	420	420	3	2	1	2	3	3	2	1	1	1	1	1	1	1	3
710	31	3	2	1	20	2	2	2	0	0	1	10	7	0	7	0	1	0	4	0	0	0	0	0	7	0	7	0	7	0	140	140	420	420	3	1	2	2	2	1	1	1	4	2	2	2	2	4	2
569	33	3	1	1	20	1	9	2	0	0	0	0	0	0	5	10	1	10	5	0	0	0	5	0	0	0	7	0	7	0	300	0	360	360	2	1	1	3	2	1	1	1	4	4	4	1	1	2	2
402	3	3	1	1	19	1	10	2	2	3	3	10	2	5	4	10	1	3	0	0	0	0	0	0	0	0	2	10	0	0	720	600	420	480	2	2	1	2	1	3	3	2	3	1	5	2	3	3	3
797	31	3	2	1	19	1	6	2	0	0	1	0	2	30	2	10	0	0	0	0	1	30	0	0	2	30	0	0	0	0	45	60	420	420	4	2	1	3	3	4	2	3	3	4	2	4	4	4	4
466	13	3	2	1	18	1	2	2	3	10	3	0	4	0	5	0	0	0	2	0	2	0	3	0	3	0	0	0	2	0	300	180	120	150	3	3	1	3	3	3	3	2	2	2	3	3	3	3	2
1744	36	3	2	1	20	2	6	2	1	10	3	0	7	0	2	0	0	0	7	0	1	0	1	0	1	0	0	0	1	0	480	400	500	600	3	2	1	3	1	3	2	1	1	4	3	3	2	4	3
357	14	3	1	1	20	2	2	2	1	20	0	0	0	0	0	0	0	0	0	0	0	0	0	0	0	0	0	0	0	0	120	180	600	600	3	3	1	4	2	3	1	3	3	3	3	1	1	1	1
324	22	3	2	1	20	1	9	2	0	0	0	0	1	10	2	180	0	0	0	0	0	0	0	0	0	0	0	0	0	0	5555	9999	360	480	5	5	1	2	3	4	2	2	3	3	3	3	3	3	2
261	22	3	2	1	20	2	4	2	5	10	3	0	6	0	5	0	6	0	5	0	0	0	1	0	3	0	3	0	3	0	120	120	420	540	3	3	3	3	3	3	3	3	3	3	3	3	2	3	3
298	31	3	1	1	20	2	5	2	1	10	0	0	2	0	0	0	0	0	4	0	1	0	3	0	3	0	1	0	0	0	360	360	360	480	2	1	3	5	1	4	1	1	1	1	1	1	1	1	1
368	23	2	2	1	21	3	3	2	4	10	3	0	3	0	4	0	1	0	6	0	1	0	2	0	3	0	1	0	0	0	240	300	480	480	2	2	1	3	1	3	2	2	1	3	3	3	2	2	3
1514	36	3	2	1	20	2	6	2	0	0	0	0	5	10	5	0	5	0	5	0	0	0	1	0	5	0	0	0	0	0	300	300	600	600	3	2	1	2	1	2	1	1	1	1	2	1	1	2	3
333	14	3	1	1	29	2	2	2	2	10	1	10	1	10	2	10	0	0	0	0	0	0	0	0	0	0	2	20	0	0	200	100	500	500	3	3	3	3	3	3	3	3	3	3	3	3	3	3	3
276	17	3	1	1	20	1	2	2	0	0	0	0	0	0	6	60	0	0	7	10	0	0	0	0	0	0	0	0	0	0	500	500	480	600	4	4	1	3	4	3	1	1	1	1	1	1	1	1	1
340	31	3	2	1	20	2	9	2	0	0	0	0	0	0	0	0	2	15	2	20	2	15	2	15	0	0	0	0	0	0	300	180	420	420	3	3	1	3	1	2	1	3	2	2	2	2	1	1	4
484	31	3	2	1	19	1	4	2	0	0	0	0	0	0	0	0	0	0	0	0	0	0	0	0	0	0	0	0	1	10	180	180	30	30	3	3	3	3	3	3	3	3	3	3	3	3	3	3	3
393	31	3	2	1	21	2	9	2	5	10	7	0	7	0	7	0	5	0	7	0	4	0	5	0	7	0	4	0	2	0	180	270	480	480	3	3	3	3	3	3	3	3	3	3	3	3	3	3	3
573	11	3	2	1	19	2	6	1	0	0	1	10	0	0	5	60	0	0	0	0	0	0	0	0	0	0	0	0	0	0	60	120	540	540	3	3	1	3	3	3	3	1	2	2	2	1	1	2	2
243	14	3	1	1	21	2	2	2	0	0	0	0	0	0	1	10	0	0	0	0	0	0	0	0	2	10	2	0	2	0	80	80	90	0	3	3	2	2	1	2	1	1	1	1	1	2	1	1	1
605	31	3	2	1	19	1	10	2	0	0	0	0	3	30	0	0	0	0	2	30	0	0	0	0	0	0	0	0	0	0	60	60	60	60	1	1	1	2	1	2	1	1	1	1	3	2	2	3	2
670	31	3	2	1	20	2	9	2	0	0	0	0	0	0	5	30	0	0	0	0	0	0	0	0	3	15	0	0	0	0	120	240	360	540	4	4	1	4	1	4	1	1	1	1	1	1	1	4	3
334	31	3	2	1	19	1	4	2	0	0	1	10	3	10	0	0	0	0	2	20	1	5	2	6	3	10	0	0	0	0	120	40	480	520	2	1	1	3	2	2	3	2	2	2	2	1	2	3	3
725	31	3	2	1	19	1	6	1	0	0	1	20	0	0	3	0	0	0	4	20	0	0	0	0	3	20	0	0	0	0	60	60	360	420	2	3	4	4	2	4	2	3	3	4	4	5	5	4	5
334	31	3	1	1	20	1	4	2	0	0	0	0	0	0	1	60	7	10	0	0	0	0	0	0	0	0	0	0	0	0	20	20	20	480	4	3	1	4	4	4	1	1	3	3	3	3	3	3	3
285	31	3	1	1	19	1	2	2	0	0	0	0	7	10	0	0	0	0	7	10	0	0	0	0	0	0	0	0	0	0	600	600	600	60	4	4	4	4	4	4	4	4	4	4	4	4	4	4	4
494	1	3	2	1	20	1	3	2	0	0	0	0	3	20	1	50	0	0	3	20	0	0	0	0	0	0	0	0	0	0	360	360	420	600	3	2	1	3	2	1	1	1	2	2	2	1	1	3	2
593	13	3	2	1	18	1	6	2	0	0	1	0	0	0	1	0	0	0	4	20	0	0	0	0	0	0	0	0	0	0	600	600	420	420	1	2	1	2	1	2	2	1	2	3	2	2	1	2	2
475	31	3	1	1	19	1	6	2	7	10	0	0	0	0	0	0	0	0	0	0	0	0	0	0	0	0	0	0	0	0	1440	1440	180	900	1	1	1	1	1	1	1	1	1	1	1	1	1	1	1
248	14	3	1	1	20	2	11	2	0	0	0	0	1	0	2	0	0	0	1	20	0	0	0	0	1	20	0	0	0	0	60	60	240	240	5	3	3	4	3	4	4	3	3	3	3	3	3	3	3
226	31	3	2	1	18	1	2	2	0	0	0	0	1	20	2	30	0	0	0	0	0	0	0	0	0	0	0	0	0	0	9999	360	360	360	2	2	1	4	3	3	3	3	3	3	3	3	3	3	3
604	31	3	2	1	20	1	4	2	0	0	1	10	4	0	2	0	0	0	1	0	0	0	0	0	1	0	0	0	0	0	420	360	420	480	4	3	3	4	4	3	2	1	3	3	4	4	3	3	4
569	31	3	2	1	19	1	6	2	1	10	0	0	5	0	3	0	0	0	2	0	0	0	0	0	5	0	0	0	0	0	120	60	480	480	3	3	2	3	2	2	1	1	4	2	4	3	3	4	2
274	31	3	2	1	20	1	2	2	0	0	3	15	0	0	4	30	3	0	2	15	0	0	2	2	1	10	4	5	1	1	45	45	420	30	2	2	1	3	2	3	3	2	2	2	2	2	2	2	2
934	31	3	2	2	19	1	6	2	2	10	4	0	7	0	0	0	0	0	7	0	2	0	3	0	3	0	0	0	0	0	12	12	540	9	2	1	1	4	2	2	2	1	2	2	2	3	1	2	2
560	7	1	2	1	19	1	5	2	0	0	0	0	0	0	7	10	0	0	7	10	0	0	0	0	0	0	1	0	0	0	420	360	450	600	5	4	1	4	3	4	1	1	5	5	5	2	3	5	4
265	31	3	2	1	19	1	2	2	2	10	2	0	3	0	2	0	0	0	3	0	2	0	2	0	2	0	2	0	2	0	60	60	60	480	2	2	1	3	3	2	1	2	2	2	2	2	2	2	2
270	7	1	1	1	19	1	1	2	0	0	1	10	5	0	4	0	3	0	4	0	0	0	1	0	4	0	2	0	2	0	360	360	420	7	5	3	4	5	2	5	3	2	3	3	3	3	4	4	4
406	13	3	2	1	19	1	11	2	6	10	6	0	6	0	5	0	0	0	6	0	3	0	3	0	1	0	0	0	0	0	480	640	420	420	3	3	1	4	1	3	1	1	1	1	1	2	4	4	1
848	21	3	1	1	18	1	4	2	1	10	1	20	1	30	3	0	0	0	2	0	1	0	3	0	2	0	4	0	1	0	100	50	9999	5555	1	1	1	1	1	1	1	1	1	1	1	1	1	1	1
345	19	3	1	1	19	2	5	2	3	10	3	0	3	0	0	0	0	0	7	0	0	0	0	0	2	0	0	0	0	0	600	600	420	480	5	5	5	5	5	5	1	5	1	5	1	1	1	1	1
709	21	3	2	1	21	2	2	2	1	0	1	20	2	0	2	130	0	0	0	0	0	0	0	0	0	0	0	0	0	0	450	600	450	660	4	3	1	4	3	4	1	1	2	1	2	1	1	4	4
268	29	3	1	1	19	2	6	2	0	0	0	0	0	0	7	20	0	0	0	0	0	0	0	0	0	0	0	0	3	60	120	120	480	0	4	2	1	3	3	1	2	2	3	2	4	3	3	3	3
215	31	3	1	1	21	2	4	2	0	0	0	0	4	30	1	30	0	0	0	0	0	0	0	0	0	0	0	0	0	0	360	360	480	480	4	1	2	3	2	3	4	3	3	2	4	4	4	3	4
364	19	3	1	1	19	2	2	2	4	10	3	0	7	0	0	0	0	0	7	0	3	0	3	0	7	0	2	0	1	0	350	400	409	400	1	4	1	2	1	1	1	1	2	2	1	1	1	2	2
449	29	3	1	1	21	2	2	2	0	0	0	0	0	0	2	180	0	0	1	180	0	0	0	0	0	0	0	0	0	0	720	720	480	480	5	4	2	5	2	4	2	1	2	2	5	1	1	4	2
374	29	3	1	1	20	3	2	2	3	10	7	0	7	0	3	0	0	0	7	0	0	0	0	0	7	0	0	0	0	0	480	600	420	720	3	2	1	2	2	1	1	1	3	1	1	4	4	4	4
526	23	2	2	1	19	2	5	2	1	10	4	0	1	0	0	0	0	0	0	0	2	0	1	0	0	0	0	0	0	0	480	420	660	720	4	3	3	5	4	3	2	1	2	3	3	2	2	3	5
314	20	4	2	1	20	2	10	2	1	30	0	0	1	30	1	0	0	0	1	30	0	0	0	0	0	0	0	0	0	0	300	200	60	60	4	2	1	3	1	1	2	1	4	4	4	4	3	3	3
576	31	3	2	1	19	1	4	2	0	0	0	0	0	0	1	180	0	0	2	20	0	0	1	5	2	10	2	0	0	0	300	240	420	540	4	3	2	3	2	3	2	1	1	1	2	1	1	2	3
430	33	3	2	1	18	1	2	2	0	0	0	0	7	10	0	0	0	0	0	0	0	0	0	0	0	0	0	0	0	0	240	120	480	480	3	2	2	2	2	3	1	1	1	1	2	2	2	2	2
491	17	3	1	1	20	1	6	2	0	0	0	0	0	0	2	0	0	0	2	30	0	0	1	0	2	30	0	0	0	0	30	30	30	30	5	2	5	3	3	3	3	3	3	3	3	3	3	3	3
455	14	3	2	1	20	2	2	2	1	10	1	0	1	0	2	0	0	0	3	0	1	0	2	0	2	0	0	0	1	0	480	480	480	480	4	3	1	3	3	3	3	1	3	2	4	2	2	4	3
305	18	3	1	1	21	2	2	2	4	10	3	0	3	0	3	0	4	0	4	0	2	0	4	0	5	0	3	0	3	0	420	400	420	480	1	2	1	1	1	1	1	1	1	1	1	1	2	1	1
641	19	3	2	1	20	2	1	2	2	10	1	0	2	0	5	0	0	0	0	0	1	0	1	0	0	0	1	0	0	0	180	180	480	60	3	2	2	3	3	3	1	1	1	2	2	1	1	4	3
243	31	3	2	1	19	1	2	2	2	10	0	0	0	0	0	0	0	0	0	0	0	0	0	0	0	0	0	0	0	0	5555	5555	600	600	3	2	1	2	2	2	2	2	2	2	2	2	2	2	2
376	31	3	2	1	19	1	4	2	2	10	3	0	4	0	4	0	0	0	2	0	2	0	2	0	2	0	0	0	0	0	9999	0	240	240	4	2	1	1	2	2	2	2	2	2	2	2	2	2	2
366	33	3	1	1	20	1	2	2	3	10	3	0	3	0	1	0	0	0	2	0	0	0	0	0	1	0	2	0	3	0	420	360	70	70	3	3	3	3	3	3	3	3	3	3	3	3	3	3	3
4513	3	3	1	1	19	1	10	2	1	10	3	0	7	0	0	0	7	0	2	0	2	0	1	0	3	0	3	0	1	0	600	600	420	30	5	3	2	2	2	2	3	2	3	2	2	2	2	2	4
1376	17	3	1	1	18	1	2	2	0	0	1	0	1	0	0	0	0	0	1	60	1	5	1	10	1	60	1	5	1	5	480	600	420	540	2	4	1	3	1	2	1	1	1	1	2	1	1	3	3
639	3	3	1	1	20	2	6	2	3	10	2	0	7	0	3	0	2	0	3	0	2	0	2	0	1	0	1	0	0	0	300	400	390	540	2	2	1	2	2	2	1	1	1	1	1	1	1	1	2
509	17	3	1	1	20	1	2	2	0	0	0	0	2	10	0	0	0	0	0	0	0	0	0	0	0	0	0	0	0	0	390	300	480	480	5	1	1	3	1	1	1	1	1	1	1	1	1	1	1
360	3	3	1	1	20	2	10	2	2	10	2	0	4	0	0	0	0	0	4	0	0	0	0	0	3	0	0	0	0	0	120	40	480	80	4	1	1	1	1	1	1	1	1	1	1	1	1	3	1
387	23	2	2	1	21	3	2	2	0	0	1	10	4	0	4	0	1	0	3	0	0	0	0	0	3	0	0	0	0	0	240	180	240	30	2	2	3	5	1	3	2	2	3	3	3	4	3	5	4
1297	33	3	2	1	20	1	2	2	0	0	0	0	0	0	1	10	0	0	2	40	0	0	1	5	1	20	1	10	0	0	60	60	480	540	3	3	2	3	3	3	1	1	2	2	2	2	2	3	3
396	3	3	1	1	20	2	10	2	3	10	1	0	2	0	0	0	0	0	7	0	1	0	0	0	0	0	2	0	0	0	400	400	400	480	4	4	1	2	1	2	1	1	1	1	1	1	1	1	2
522	33	3	2	1	20	1	11	2	1	10	1	10	1	10	1	60	1	0	0	0	1	10	0	0	0	0	1	10	1	10	10	10	10	10	2	2	2	2	2	2	2	2	2	2	2	2	2	2	2
556	14	3	1	1	21	2	6	2	1	10	1	0	2	0	7	0	1	0	0	0	1	0	0	0	0	0	0	0	0	0	60	120	480	180	5	5	5	4	4	4	4	3	3	3	3	3	1	3	3
229	20	4	1	2	21	2	6	2	1	10	2	0	3	0	3	0	0	0	3	0	1	0	0	0	0	0	0	0	0	0	480	480	480	480	4	4	4	4	4	4	4	4	4	4	4	4	4	4	4
249	19	3	1	1	21	2	2	2	0	0	0	0	0	0	4	60	0	0	0	0	0	0	0	0	0	0	2	60	0	0	600	300	400	600	3	3	3	3	3	3	3	3	3	3	3	3	3	3	3
419	20	4	1	1	20	2	2	1	0	0	3	10	5	0	5	0	0	0	3	0	0	0	0	0	5	0	2	0	3	0	200	200	200	200	1	2	2	2	2	2	2	2	2	2	2	2	2	2	2
981	23	2	2	1	20	1	2	2	3	10	5	0	5	0	2	0	0	0	2	0	2	0	1	0	2	0	2	0	1	0	500	360	400	430	3	2	1	4	1	3	1	2	3	3	3	3	2	4	4
251	20	4	1	1	20	2	2	2	0	0	7	10	0	0	0	0	0	0	0	0	0	0	0	0	0	0	0	0	0	0	9999	0	0	0	2	2	2	2	2	2	2	2	2	2	2	2	2	2	2
267	22	3	2	1	22	4	11	2	0	0	0	0	0	0	7	3	0	0	0	0	1	30	0	0	0	0	0	0	0	0	180	60	60	480	3	1	1	2	1	1	1	1	1	2	2	1	2	2	2
381	21	3	1	1	19	1	4	2	0	0	0	0	0	0	5	0	0	0	0	0	0	0	0	0	0	0	0	0	1	30	200	100	500	500	2	2	2	2	2	2	2	2	2	2	2	2	2	2	2
1259	21	3	1	1	19	1	2	2	0	0	3	10	5	0	2	0	0	0	1	0	0	0	4	0	1	0	1	0	1	0	30	180	420	480	3	3	3	4	2	3	4	1	3	3	3	1	3	3	3
272	22	3	2	1	19	1	11	2	0	0	7	0	7	20	7	10	0	0	0	0	0	0	0	0	0	0	0	0	0	0	200	200	240	240	5	2	1	5	5	5	2	1	5	5	5	1	1	4	4
394	22	3	2	1	19	1	9	2	1	10	1	0	4	20	3	10	0	0	1	30	0	0	1	5	2	0	2	0	1	0	420	480	480	50	5	5	5	5	5	4	5	4	5	4	5	5	5	5	5
571	19	3	2	1	20	2	5	2	1	30	1	0	2	40	1	30	0	0	0	0	1	10	0	0	0	0	0	0	0	0	270	540	420	240	4	4	1	4	1	4	2	2	2	2	4	3	1	3	2
381	22	3	2	1	18	1	3	2	0	0	0	0	0	0	1	10	0	0	3	20	0	0	0	0	0	0	0	0	0	0	100	100	480	600	3	3	3	3	3	3	3	3	3	3	3	3	3	3	3
342	31	3	1	1	20	2	2	2	4	0	4	0	4	0	4	20	0	0	4	10	0	0	0	0	0	0	0	0	0	0	60	60	480	480	1	1	1	1	1	1	1	1	1	1	1	1	1	1	1
290	22	3	2	1	19	1	9	2	0	0	2	0	4	20	2	10	0	0	4	20	0	0	0	0	0	0	0	0	0	0	720	600	480	540	1	1	1	1	1	1	1	1	1	1	1	1	1	1	1
574	19	3	2	1	20	2	5	2	0	0	0	0	0	0	6	5	0	0	2	30	0	0	0	0	1	5	2	0	1	10	400	400	420	480	4	4	1	2	1	4	4	2	4	4	4	4	3	4	4
576	22	3	2	1	19	1	11	2	1	5	4	10	4	15	2	10	0	0	0	0	1	0	5	0	2	0	3	0	3	0	300	300	480	480	3	3	1	4	2	3	1	1	2	3	3	3	3	3	3
301	22	3	2	1	18	1	4	2	2	10	2	10	7	10	7	10	0	0	0	0	0	0	0	0	0	0	0	0	0	0	240	240	480	480	2	2	2	2	2	2	2	2	2	2	2	2	2	2	2
284	22	3	2	1	20	1	5	2	7	0	7	0	1	20	7	20	0	0	0	0	2	0	1	0	0	0	0	0	0	0	9999	0	450	470	3	3	3	3	3	3	3	3	3	3	3	3	3	3	3
601	31	3	1	1	20	2	4	2	0	0	0	0	0	0	3	20	0	0	0	0	0	0	0	0	0	0	0	0	1	20	600	600	480	480	2	2	1	2	3	4	3	3	5	3	3	3	3	3	3
435	22	3	2	1	22	4	4	2	0	0	1	0	7	15	3	60	0	0	0	0	0	0	0	0	1	10	0	0	0	0	180	180	500	500	5	3	1	4	2	2	1	2	1	1	4	3	2	4	5
426	37	3	1	1	19	1	9	2	0	0	0	0	1	10	3	30	0	0	0	0	0	0	0	0	0	0	0	0	0	0	200	30	480	360	4	5	1	4	2	2	2	1	4	2	1	1	1	1	4
236	33	3	2	1	19	2	11	2	0	0	0	0	5	10	0	0	0	0	6	0	2	0	0	0	0	0	0	0	0	0	60	60	420	60	4	2	3	3	3	3	3	3	3	3	3	1	3	3	3
229	22	3	2	1	19	2	12	1	0	0	0	0	4	30	4	0	0	0	4	0	0	0	0	0	4	0	0	0	4	0	100	100	480	480	1	1	1	5	3	3	2	2	3	5	4	3	5	4	3
503	37	3	2	1	19	1	9	2	2	10	2	0	7	0	1	0	0	0	2	0	2	0	7	0	3	0	3	0	5	0	60	30	180	240	2	2	1	2	3	2	1	1	1	1	1	1	1	3	1
663	22	3	2	1	19	1	11	2	5	10	0	0	0	0	0	0	0	0	0	0	0	0	0	0	0	0	0	0	0	0	360	180	480	600	2	2	1	1	1	2	2	2	2	2	2	2	2	2	2
518	37	3	2	1	19	1	9	2	2	10	2	0	3	0	2	0	0	0	3	0	0	0	7	0	2	0	1	0	2	0	180	240	420	420	1	1	1	1	1	1	1	1	1	1	1	1	3	3	2
696	19	3	1	1	20	2	2	2	3	10	1	10	1	30	2	10	0	0	0	0	0	0	0	0	2	30	0	0	0	0	30	30	600	600	5	2	1	1	3	5	1	1	1	1	1	1	1	5	1
367	1	3	2	1	18	1	11	2	0	0	0	0	0	0	0	0	0	0	2	15	3	10	0	0	0	0	0	0	0	0	120	120	480	60	3	3	1	2	2	1	2	1	1	1	1	3	1	2	2
291	17	3	1	1	19	1	3	2	0	0	0	0	0	0	0	0	0	0	1	15	1	10	0	0	0	0	0	0	0	0	300	300	600	600	3	3	1	3	2	4	4	1	4	4	4	2	3	3	3
365	20	4	1	1	20	2	3	2	0	0	7	10	0	0	0	0	0	0	0	0	0	0	0	0	0	0	0	0	0	0	720	720	240	600	3	3	1	2	2	2	1	1	1	1	1	1	1	1	1
348	20	4	2	1	20	2	2	2	0	0	1	10	7	0	1	0	0	0	7	0	0	0	1	0	1	0	1	0	1	0	300	300	30	30	4	3	2	4	2	4	4	2	3	4	2	3	3	3	3
565	22	3	2	1	19	2	9	2	0	0	3	10	7	0	3	0	0	0	7	0	0	0	3	0	7	0	0	0	0	0	240	100	450	550	4	2	3	4	3	4	2	2	2	2	2	2	2	3	3
820	22	3	2	1	19	1	11	2	0	0	0	0	0	0	3	10	0	0	1	10	0	0	0	0	0	0	0	0	0	0	180	120	540	540	5	5	1	5	1	5	1	1	5	5	5	1	1	5	5
661	1	3	2	1	19	1	11	2	0	0	2	1	1	5	7	15	0	0	0	0	0	0	1	10	0	0	0	0	0	0	720	840	480	480	5	5	2	5	5	5	3	1	1	3	4	3	3	5	4
2574	3	3	1	1	19	2	6	2	0	0	1	10	5	0	3	0	4	0	3	0	0	0	0	0	2	0	1	0	1	0	300	360	480	30	2	3	1	3	2	2	1	1	1	3	4	3	1	2	2
590	1	3	2	1	20	1	11	2	0	0	3	10	3	0	1	0	0	0	3	0	1	0	1	0	2	0	0	0	0	0	96	192	192	192	4	3	2	4	1	1	1	1	1	1	2	2	2	4	2
647	20	4	2	1	21	2	2	1	0	0	0	0	5	20	4	40	0	0	0	0	0	0	1	10	0	0	0	0	0	0	300	200	480	600	3	4	2	3	3	3	2	2	3	2	2	1	2	2	3
317	20	4	2	1	18	2	5	2	0	0	1	10	3	0	1	0	1	0	0	0	0	0	0	0	1	0	2	0	0	0	180	240	480	720	4	3	2	4	4	2	1	1	1	2	1	1	2	1	2
381	22	3	2	1	18	1	9	2	1	5	0	0	4	10	4	20	0	0	4	10	0	0	2	0	0	0	2	0	0	0	9999	0	420	540	4	2	1	1	2	2	2	1	2	4	2	3	3	3	3
1315	21	3	2	1	21	3	4	2	0	0	2	10	2	60	2	0	0	0	0	0	0	0	2	10	0	0	0	0	0	0	360	360	600	600	2	2	2	3	1	3	2	2	1	1	4	1	2	4	3
574	1	3	2	1	18	1	11	2	3	10	3	0	3	0	3	80	0	0	0	0	3	0	3	0	3	0	0	0	0	0	720	720	600	120	5	1	1	2	1	2	4	1	5	5	5	5	5	5	5
571	31	3	2	1	19	1	4	2	0	0	0	0	3	20	5	10	0	0	3	10	0	0	7	5	2	15	0	0	0	0	360	120	420	420	4	2	2	4	1	3	1	1	4	3	2	3	4	3	3
567	22	3	2	1	19	1	9	2	0	0	0	0	0	0	3	20	0	0	0	0	1	20	1	20	0	0	0	0	0	0	240	260	60	0	3	3	1	4	1	3	2	1	2	3	2	4	3	4	3
368	33	3	1	1	21	2	6	2	2	10	2	0	2	0	3	0	0	0	4	0	3	0	3	0	4	0	4	0	4	0	160	60	60	60	3	2	1	2	3	2	1	1	3	2	1	1	3	1	1
657	1	3	2	1	20	1	11	2	0	0	0	0	0	0	2	20	1	20	1	10	0	0	0	0	0	0	0	0	0	0	600	600	60	120	2	2	1	4	2	2	1	1	1	1	1	1	1	1	1
468	33	3	1	1	21	2	6	2	1	10	1	0	1	0	2	0	0	0	0	0	0	0	0	0	0	0	0	0	1	0	5555	5555	360	600	4	3	3	4	4	4	1	1	3	3	2	3	1	3	2
308	22	3	2	1	18	1	4	2	0	0	1	20	1	20	5	30	0	0	2	20	0	0	1	5	2	20	0	0	0	0	360	360	540	540	4	4	3	4	3	3	5	2	2	4	4	3	3	4	4
303	22	3	2	1	19	1	4	2	0	0	1	10	3	0	0	0	0	0	0	0	1	0	1	0	2	0	1	0	0	0	300	300	20	20	4	3	4	5	2	1	4	1	3	2	4	3	3	3	3
319	22	3	2	1	18	1	11	2	0	0	0	0	6	10	1	0	0	0	2	0	3	0	7	0	0	0	1	0	2	0	900	300	300	300	1	1	1	1	2	1	1	1	1	1	1	1	1	1	1
296	22	3	2	1	19	1	4	2	2	10	1	10	3	20	2	30	0	0	2	20	1	10	0	0	0	0	0	0	0	0	10	10	600	800	4	2	1	3	4	4	2	1	3	3	3	4	4	4	4
394	13	3	1	1	18	1	2	2	1	10	7	0	7	0	4	0	0	0	7	0	7	0	7	0	7	0	7	0	5	0	600	400	450	480	3	3	1	3	1	3	3	4	1	1	1	3	3	4	2
356	13	3	1	1	19	1	2	2	2	10	0	0	0	0	0	0	0	0	0	0	0	0	0	0	0	0	0	0	0	0	9999	0	600	600	5	2	1	3	1	1	1	1	1	1	1	1	1	1	1
416	20	4	1	1	20	2	2	2	1	10	5	0	3	0	1	0	0	0	1	0	0	0	4	0	2	0	1	0	1	0	360	400	420	420	3	3	1	3	1	3	3	3	3	1	1	3	3	3	3
284	13	3	1	1	21	3	2	2	2	10	0	0	0	0	0	0	0	0	7	0	0	0	0	0	0	0	2	0	0	0	360	360	360	360	3	3	3	3	3	3	3	3	3	3	3	3	3	3	3
512	20	4	2	1	21	2	5	2	0	0	0	0	0	0	3	10	0	0	1	10	0	0	1	0	1	0	1	0	0	0	150	150	300	300	2	1	1	2	1	1	1	1	1	1	1	2	2	2	1
322	29	3	1	1	20	2	6	2	0	0	0	0	7	10	1	0	0	0	3	0	0	0	0	0	7	0	0	0	0	0	180	120	600	600	3	2	3	3	3	3	3	3	3	3	3	3	3	3	3
654	13	3	1	1	21	3	2	2	0	0	0	0	7	10	0	0	0	0	7	10	0	0	0	0	0	0	0	0	0	0	120	120	30	40	3	3	3	3	3	3	3	3	3	3	3	3	3	3	3
549	19	3	2	2	18	2	5	1	2	10	2	0	7	0	3	0	0	0	7	0	3	0	7	0	5	0	1	0	0	0	600	500	540	540	5	1	1	5	1	4	1	1	5	5	5	5	5	5	5
599	20	4	2	1	21	2	5	2	0	0	2	5	1	20	6	0	0	0	1	20	0	0	0	0	2	20	2	0	2	0	600	900	360	360	5	5	2	5	5	5	5	3	5	3	3	3	2	5	5
211	13	3	1	1	20	1	7	2	1	10	7	0	7	0	4	0	5	0	0	0	0	0	0	0	4	0	1	0	2	0	180	180	6000	9999	5	5	5	5	5	5	5	5	5	5	5	5	5	5	5
364	36	3	1	1	21	2	2	2	0	0	0	0	0	0	0	0	0	0	2	30	0	0	0	0	2	10	0	0	0	0	480	180	480	480	5	5	5	5	5	4	4	2	3	3	3	3	3	3	3
544	20	4	2	1	20	2	5	2	0	0	0	0	2	30	2	40	1	0	1	20	0	0	0	0	1	20	0	0	0	0	10	10	480	10	4	2	1	2	2	1	2	1	2	1	1	1	1	1	1
449	20	4	2	1	20	2	2	2	1	10	6	0	7	0	5	0	2	0	0	0	1	0	2	0	4	0	5	0	1	0	300	1400	560	600	2	2	2	2	3	3	2	2	1	1	2	2	2	2	2
522	20	4	1	1	21	2	2	2	7	10	7	0	7	0	3	0	0	0	3	0	7	0	7	0	7	0	7	0	7	0	180	180	360	0	4	4	4	4	4	4	4	4	4	4	1	4	4	4	4
565	20	4	2	1	21	2	2	2	0	0	2	20	0	0	3	40	0	0	0	0	0	0	0	0	0	0	0	0	0	0	360	500	420	500	3	2	1	2	1	1	2	4	1	1	1	4	1	4	1
335	13	3	1	1	21	2	2	2	0	0	2	10	7	0	2	0	0	0	5	0	1	0	2	0	3	0	2	0	1	0	120	60	480	30	3	3	2	4	1	2	3	2	3	3	3	3	3	3	3
479	20	4	1	1	21	2	5	2	0	0	0	0	0	0	0	0	0	0	0	0	0	0	1	5	1	10	0	0	1	20	500	500	500	600	3	1	1	1	1	1	1	1	1	1	1	1	1	1	1
283	37	3	1	1	19	1	2	2	0	0	0	0	1	15	1	10	2	20	2	20	1	5	0	0	0	0	0	0	0	0	9999	0	0	0	5	5	5	5	5	5	2	3	5	3	3	3	3	5	4
618	19	3	2	1	20	2	2	2	0	0	0	0	3	30	0	0	0	0	1	45	0	0	0	0	2	15	0	0	0	0	240	120	540	450	4	3	2	5	2	3	2	2	3	3	3	2	2	4	4
532	1	3	2	1	20	1	11	2	0	0	2	0	3	0	2	0	0	0	3	20	0	0	0	0	3	30	0	0	0	0	240	300	600	700	5	3	1	4	3	3	1	1	4	4	4	3	2	3	3
344	13	3	2	1	19	1	10	2	1	10	1	0	7	0	7	0	0	0	7	0	0	0	0	0	7	0	7	0	7	0	60	60	420	600	3	3	1	3	1	1	1	1	3	3	3	3	1	4	1
212	20	4	1	1	21	2	3	2	0	0	2	10	1	0	0	0	6	0	2	0	3	0	3	0	3	0	6	0	5	0	25	25	25	25	2	2	2	2	2	2	2	2	2	2	2	2	2	2	2
246	20	4	1	1	22	2	2	1	2	10	1	2	2	10	0	0	0	0	0	0	0	0	0	0	0	0	0	0	0	0	60	60	480	20	4	3	3	3	3	4	3	3	3	3	3	3	3	3	3
1228	22	3	2	1	19	1	4	2	0	0	3	10	3	30	0	0	0	0	1	30	0	0	0	0	1	5	1	0	1	5	300	300	450	500	4	4	1	4	3	3	1	1	2	2	4	1	2	3	4
706	19	3	1	1	21	2	2	2	0	0	0	0	2	40	2	60	0	0	0	0	0	0	0	0	0	0	0	0	0	0	360	360	600	600	5	4	4	4	1	5	5	1	5	5	5	5	5	5	5
340	7	1	2	1	20	2	2	2	0	0	0	0	0	0	2	60	1	10	0	0	0	0	1	5	2	30	1	30	0	0	480	240	360	480	5	4	1	3	1	1	1	1	1	1	1	3	1	2	2
674	20	4	1	1	20	2	2	2	7	10	3	0	7	0	1	0	0	0	7	0	2	0	2	0	7	0	1	0	1	0	300	150	420	480	5	3	2	4	4	4	2	2	2	2	3	2	1	3	2
688	36	3	1	1	21	2	2	2	0	0	7	10	7	0	2	0	0	0	3	0	1	0	1	0	0	0	0	0	1	0	480	480	30	60	5	5	1	5	1	5	1	1	1	2	1	1	1	1	5
397	13	3	1	1	21	2	2	2	2	10	2	0	2	0	3	0	2	0	3	0	1	0	1	0	1	0	2	0	3	0	300	300	500	500	3	3	3	3	3	3	3	3	3	3	3	3	3	3	3
1460	22	3	2	1	18	1	11	2	1	10	1	10	1	40	2	10	0	0	3	10	1	10	1	10	1	10	0	0	0	0	60	480	10	0	5	4	3	4	2	2	3	1	2	2	3	4	2	4	4
407	13	3	1	1	20	1	2	2	0	0	1	10	7	20	3	0	0	0	7	0	1	0	0	0	0	0	7	0	0	0	900	900	420	420	5	1	1	2	2	2	2	2	5	5	5	5	5	5	5
220	13	3	1	1	20	3	2	2	1	10	0	0	3	0	3	0	0	0	7	0	0	0	0	0	0	0	0	0	0	0	420	420	480	480	4	2	1	3	3	3	3	3	3	3	3	3	3	3	3
422	20	4	2	1	22	2	5	2	1	10	5	0	7	0	3	0	4	0	2	0	4	0	3	0	3	0	2	0	2	0	240	240	30	30	4	4	4	4	4	4	4	4	4	4	4	4	4	4	4
328	34	4	2	1	19	1	6	2	3	10	4	0	7	0	6	0	1	0	7	0	7	0	7	0	7	0	3	0	5	0	200	300	480	500	2	2	2	2	2	2	1	1	1	1	1	2	2	2	2
412	13	3	1	1	21	3	2	2	0	0	3	10	7	0	0	0	0	0	7	0	0	0	2	0	5	0	0	0	0	0	10	10	10	600	5	5	1	5	1	4	4	2	4	4	4	4	4	4	4
534	19	3	1	1	21	2	2	2	1	15	1	10	1	60	0	0	0	0	1	60	0	0	1	0	0	0	0	0	1	0	600	300	30	30	4	4	4	4	4	4	4	4	4	4	4	4	4	4	4
404	23	2	2	1	21	3	2	2	0	0	5	10	7	0	0	0	0	0	3	0	1	0	7	0	4	0	2	0	0	0	600	500	0	600	4	2	1	3	2	4	1	1	1	4	5	5	5	5	4
503	13	3	1	1	21	2	2	2	0	0	3	10	7	0	4	0	0	0	2	0	0	0	0	0	2	0	2	0	0	0	120	360	480	60	3	3	2	3	1	4	1	1	1	2	2	1	1	2	2
1081	13	3	2	1	21	3	2	2	0	0	0	0	3	10	4	0	0	0	2	0	0	0	0	0	3	0	0	0	0	0	500	600	400	400	3	2	1	4	2	2	2	1	1	2	3	2	2	3	4
265	13	3	2	1	21	1	10	2	0	0	0	0	2	10	3	0	0	0	0	0	0	0	0	0	0	0	0	0	0	0	180	88	560	600	4	3	1	4	4	4	4	4	2	4	2	4	2	4	2
680	13	3	2	1	19	1	10	2	0	0	3	10	5	0	3	0	0	0	3	0	2	0	3	0	3	0	3	0	2	0	300	420	480	600	3	3	1	3	3	2	1	1	3	2	3	2	2	3	2
1700	20	4	1	2	21	2	3	2	0	0	0	0	1	30	0	0	0	0	0	0	0	0	0	0	0	0	0	0	0	0	480	300	600	60	4	3	3	5	4	3	3	1	2	2	2	2	2	2	2
460	19	3	2	1	22	2	6	2	0	0	3	10	6	0	3	0	1	0	4	0	0	0	1	0	3	0	0	0	0	0	180	60	480	90	3	3	3	3	3	3	1	3	3	3	3	3	1	3	3
306	13	3	1	1	20	2	2	2	0	0	1	10	3	10	4	30	3	0	2	10	0	0	0	0	2	0	1	0	0	0	180	300	480	480	5	5	5	5	3	5	5	1	5	5	5	5	2	5	5
363	20	4	2	1	20	2	5	2	0	0	0	0	0	0	6	20	0	0	7	20	0	0	0	0	0	0	0	0	0	0	180	180	40	40	5	4	1	5	5	5	5	1	3	5	4	1	1	5	5
377	25	3	2	1	19	2	2	2	0	0	1	10	1	0	1	0	3	0	2	0	0	0	4	0	0	0	0	0	1	0	200	500	400	480	5	3	1	1	1	5	1	1	1	4	5	1	1	5	5
431	21	3	1	1	18	1	3	2	0	0	0	0	1	30	0	0	0	0	1	0	0	0	0	0	1	10	1	30	0	0	200	200	540	540	5	5	1	5	1	5	5	5	5	5	5	1	1	5	5
228	1	3	1	1	20	2	2	2	2	0	3	0	2	0	2	0	2	0	3	0	2	0	2	0	3	0	2	0	2	12	2000	1000	1500	120	5	5	5	5	5	5	5	5	5	5	5	5	5	5	5
3244	22	3	2	1	22	1	2	2	0	0	0	0	0	0	0	0	0	0	3	5	0	0	7	5	0	0	2	10	0	0	600	500	420	540	5	4	5	5	5	5	1	2	3	5	2	1	2	4	5
278	1	3	1	1	20	2	2	2	1	10	0	0	0	0	4	80	0	0	0	0	0	0	0	0	0	0	0	0	1	0	9999	0	0	0	5	3	1	1	1	2	1	1	2	2	1	1	1	2	1
318	1	3	1	1	19	2	2	2	1	10	1	1	5	5	3	5	2	0	7	2	0	0	0	0	0	0	0	0	0	0	300	300	300	5	1	1	1	1	1	1	1	1	1	1	1	1	1	1	1
271	20	4	1	1	19	2	2	2	0	0	1	10	3	10	5	10	0	0	7	10	1	5	2	10	2	10	0	0	0	0	480	480	420	480	3	2	1	3	2	3	1	1	1	1	1	1	1	1	1
325	1	3	1	1	20	2	1	2	7	10	3	0	7	0	2	0	1	0	3	0	4	0	3	0	5	0	2	0	3	0	300	200	450	480	3	3	3	3	3	3	3	3	2	2	2	2	1	3	3
438	13	3	2	1	21	2	10	2	0	0	0	0	3	10	1	0	0	0	4	0	0	0	0	0	0	0	0	0	1	0	600	660	480	480	3	3	1	2	2	2	1	1	1	2	1	1	1	2	1
473	25	3	2	1	20	2	1	2	0	0	0	0	2	5	1	120	1	15	1	20	0	0	0	0	3	15	0	0	0	0	300	300	480	480	4	3	1	1	1	2	1	1	1	1	4	1	1	3	1
626	20	4	1	1	23	2	10	2	0	0	0	0	7	10	5	0	0	0	7	0	0	0	0	0	7	0	0	0	0	0	400	400	480	480	5	5	4	4	3	3	2	3	4	4	4	4	4	4	5
675	25	3	2	1	19	2	1	2	1	5	3	10	2	15	4	60	0	0	2	15	2	10	1	12	0	0	0	0	0	0	300	150	420	480	5	5	2	3	5	5	3	3	5	5	5	5	5	5	5
361	19	3	2	1	20	2	6	2	0	0	0	0	3	30	2	5	0	0	2	0	0	0	0	0	0	0	0	0	0	0	360	90	450	540	4	3	1	4	4	3	3	1	3	3	3	3	3	3	3
922	31	3	1	1	21	2	6	2	0	0	0	0	5	10	0	0	0	0	0	0	0	0	3	10	0	0	0	0	0	0	180	180	480	540	4	3	1	3	1	2	1	1	1	3	4	1	1	5	4
480	37	3	2	1	19	1	9	2	0	0	1	10	7	0	5	0	0	0	7	0	0	0	0	0	0	0	0	0	1	0	180	300	420	500	2	3	1	3	2	3	2	1	2	1	1	1	2	3	3
520	37	3	2	1	18	1	9	2	0	0	1	10	7	0	5	0	0	0	7	0	0	0	0	0	0	0	0	0	1	0	180	300	420	500	2	1	1	2	2	3	2	1	1	1	1	3	3	5	3
305	33	3	2	1	20	2	11	2	1	0	1	10	3	10	7	10	0	0	0	0	4	5	4	5	0	0	0	0	0	0	250	250	360	360	4	2	5	2	2	2	2	2	2	2	2	2	2	2	2
365	33	3	2	1	21	2	2	1	0	0	0	0	3	10	2	0	2	0	2	0	1	0	1	0	1	0	2	0	1	0	100	100	480	30	3	3	3	3	3	3	3	3	3	3	3	3	3	3	3
601	22	3	2	1	19	2	4	2	0	0	0	0	2	20	7	20	0	0	0	0	0	0	0	0	0	0	0	0	0	0	600	300	480	660	4	1	1	2	2	1	1	1	4	2	1	1	1	2	1
488	20	4	2	1	20	2	10	2	0	0	3	10	0	0	4	0	0	0	0	0	0	0	0	0	1	0	1	0	0	0	480	600	480	600	1	2	1	2	1	1	1	1	2	1	1	1	1	5	4
473	33	3	2	1	19	2	9	2	0	0	1	10	3	0	3	0	0	0	0	0	1	0	1	0	0	0	0	0	0	0	120	60	420	480	3	3	2	2	3	3	3	3	3	3	2	3	2	3	2
496	33	3	2	1	21	2	4	2	0	0	0	0	0	0	2	10	1	10	2	0	0	0	0	0	0	0	0	0	0	0	30	40	40	30	4	5	1	4	3	1	1	1	2	2	4	2	1	4	4
395	13	3	1	1	19	1	9	2	0	0	1	10	7	0	3	0	0	0	2	0	0	0	0	0	0	0	0	0	0	0	300	200	420	480	3	1	1	2	2	1	1	1	1	1	2	1	2	1	1
621	33	3	2	1	21	2	4	2	2	10	3	0	4	0	3	0	1	0	1	0	2	0	2	0	2	0	1	0	2	0	240	180	360	420	3	2	2	3	3	3	3	3	3	3	3	3	3	3	3
634	33	3	2	1	21	2	2	2	0	0	0	0	7	10	7	0	0	0	7	0	0	0	0	0	7	0	3	0	3	0	240	240	480	480	2	1	1	1	1	1	1	1	1	1	3	3	3	3	3
910	20	4	2	1	20	2	10	2	0	0	0	0	0	0	4	30	0	0	1	15	1	20	1	15	0	0	0	0	0	0	30	60	60	60	3	2	1	4	2	3	1	2	3	3	2	3	3	4	1
306	26	4	2	1	19	1	5	2	0	0	0	0	0	0	2	10	0	0	0	0	0	0	0	0	0	0	1	20	1	45	225	100	420	60	1	1	1	1	1	1	1	1	1	1	1	1	1	1	1
241	26	4	2	1	21	2	5	2	1	2	1	2	1	2	1	0	1	0	1	0	2	0	2	0	2	0	5	0	1	0	80	10	60	60	2	3	2	3	2	3	2	3	2	2	3	2	2	2	3
450	25	3	2	1	19	1	6	2	0	0	0	0	0	0	3	60	0	0	1	15	0	0	0	0	0	0	0	0	0	0	160	120	40	45	3	3	2	3	3	3	2	2	2	2	2	3	3	3	3
369	26	4	2	1	19	2	5	2	0	0	0	0	1	10	1	30	0	0	0	0	0	0	0	0	0	0	0	0	0	0	420	300	60	30	5	5	5	5	4	4	4	4	4	4	4	4	4	4	4
388	26	4	1	1	20	2	3	2	0	0	0	0	1	20	1	20	0	0	0	0	1	20	0	0	1	20	0	0	1	20	20	20	60	20	4	4	3	4	3	3	4	4	4	4	4	4	4	4	4
409	26	4	2	1	19	1	3	2	0	0	0	0	2	20	1	0	0	0	0	0	1	5	1	0	1	10	0	0	0	0	240	300	420	480	3	2	2	3	1	2	1	1	2	1	1	2	1	4	2
1573	33	3	2	1	18	2	6	2	0	0	0	0	2	20	2	180	0	0	0	0	0	0	1	30	0	0	0	0	1	70	300	200	420	540	3	2	1	1	2	1	2	3	2	1	4	3	2	4	3
536	26	4	2	1	19	1	5	2	0	0	0	0	4	10	0	0	0	0	3	0	2	0	0	0	7	0	2	0	2	0	540	540	480	540	4	3	1	3	2	3	1	1	1	1	1	1	1	3	2
393	25	3	2	1	20	2	11	2	7	10	2	0	7	0	5	0	2	0	7	0	1	0	0	0	0	0	0	0	0	0	720	360	360	400	3	1	1	5	1	5	2	1	3	5	4	5	5	5	5
428	25	3	2	1	20	2	11	2	3	10	3	0	7	0	0	0	7	0	7	0	1	0	1	0	7	0	3	0	1	0	720	360	540	600	3	3	3	3	2	2	4	2	4	3	3	2	2	3	3
631	26	4	2	1	19	1	3	2	0	0	0	0	1	60	0	0	0	0	1	60	0	0	1	10	0	0	0	0	0	0	540	540	390	540	4	4	1	4	2	4	3	1	3	2	2	3	3	3	4
456	26	4	1	1	20	2	5	2	0	0	2	10	7	0	4	0	4	0	7	0	0	0	2	0	7	0	0	0	0	0	200	60	400	480	2	1	1	1	1	1	1	1	1	1	2	1	1	3	2
1222	22	3	2	1	19	2	4	2	1	10	0	0	7	0	0	0	0	0	7	0	0	0	0	0	7	0	0	0	0	0	600	600	420	420	4	4	2	2	1	2	2	3	4	4	4	5	5	5	5
654	26	4	2	1	19	1	3	2	0	0	1	10	7	0	2	0	0	0	7	0	0	0	2	0	7	0	2	0	2	0	480	480	30	30	4	3	1	1	1	1	1	3	2	2	2	1	1	3	2
355	25	3	2	1	19	1	5	2	0	0	0	0	7	10	2	0	7	0	2	0	3	0	4	0	4	0	4	0	4	0	300	200	420	429	5	5	5	5	5	5	5	1	5	5	5	5	1	5	5
261	14	3	1	1	21	2	6	2	0	0	0	0	2	10	1	30	0	0	7	0	2	0	2	0	1	0	1	0	2	0	10	200	500	600	4	1	1	1	1	1	1	1	1	1	1	1	1	1	1
640	26	4	2	1	20	1	5	2	0	0	0	0	1	40	4	0	1	0	1	40	0	0	0	0	1	0	0	0	0	0	400	400	400	400	4	3	1	4	2	4	2	1	2	4	4	4	4	4	4
1133	30	2	1	1	20	2	2	2	1	0	2	0	3	30	1	0	0	0	2	0	0	0	1	0	2	0	2	0	1	0	450	300	450	420	4	3	3	4	3	3	2	2	2	3	3	1	1	4	3
368	31	3	2	1	20	2	4	2	0	0	0	0	3	30	3	20	1	20	2	20	0	0	0	0	0	0	0	0	0	0	50	50	420	420	1	3	1	3	2	3	3	3	3	3	3	3	3	3	3
490	26	4	2	1	20	2	5	2	0	0	1	10	0	0	3	0	0	0	0	0	0	0	2	0	0	0	0	0	1	0	10	5555	30	60	5	3	1	5	5	5	3	1	2	5	5	2	2	4	5
314	20	4	1	1	20	2	5	1	1	10	2	0	5	0	1	0	0	0	0	0	2	0	3	0	3	0	7	0	4	0	300	300	420	420	3	3	3	3	2	2	2	2	2	2	2	2	2	2	2
668	25	3	2	1	19	1	5	2	0	0	7	10	0	0	0	0	0	0	0	0	0	0	0	0	3	10	0	0	3	5	200	300	420	420	4	1	1	2	2	1	1	1	3	3	4	4	2	4	3
320	25	3	2	1	21	2	11	1	0	0	2	10	5	0	0	0	5	0	5	0	2	0	2	0	3	0	2	0	2	0	600	600	600	600	3	3	3	3	3	3	3	3	3	3	3	1	1	3	3
271	25	3	2	1	19	2	11	1	0	0	0	0	7	10	1	10	2	0	4	20	3	0	0	0	0	0	0	0	0	0	360	380	480	730	5	4	1	3	5	3	1	1	2	2	2	1	2	2	2
539	20	4	2	1	20	2	10	2	4	10	4	0	5	0	4	0	0	0	4	0	2	0	3	0	4	0	1	0	0	0	240	240	450	480	3	3	1	4	2	3	3	2	3	3	3	1	1	5	3
470	25	3	1	1	19	1	3	2	0	0	4	10	7	0	2	0	6	0	7	0	0	0	2	0	0	0	3	0	3	0	300	150	90	120	3	2	1	3	1	2	1	1	3	3	3	3	2	3	4
1211	26	4	2	1	20	1	3	2	0	0	0	0	1	30	2	30	0	0	0	0	0	0	0	0	0	0	0	0	0	0	30	30	30	30	4	3	1	5	2	3	1	1	2	3	3	3	3	3	3
327	25	3	2	1	18	1	5	2	0	0	1	10	7	0	1	0	1	0	3	0	0	0	1	0	2	0	0	0	0	0	300	200	20	60	5	3	5	5	3	3	3	3	3	3	3	3	3	3	3
317	13	3	1	1	19	1	2	2	0	0	0	0	0	0	1	10	0	0	1	10	0	0	0	0	0	0	0	0	0	0	360	180	480	480	3	3	3	4	4	4	3	3	3	3	3	3	3	3	3
448	25	3	2	1	20	2	3	2	0	0	2	10	3	0	1	0	0	0	5	0	0	0	2	0	2	0	1	0	1	0	300	480	30	60	5	5	1	4	3	4	5	3	1	1	3	5	5	3	4
409	22	3	2	1	20	1	9	2	0	0	6	10	1	10	1	0	0	0	0	0	2	0	2	0	1	0	1	0	0	0	600	480	420	420	4	3	1	3	1	4	1	3	4	5	4	3	4	4	4
428	26	4	2	1	19	1	3	2	0	0	0	0	0	0	0	0	0	0	2	20	2	15	1	15	0	0	0	0	0	0	480	360	600	600	1	1	1	3	1	2	1	1	1	1	1	1	1	2	1
5470	20	4	1	1	21	2	6	2	0	0	0	0	0	0	1	10	1	20	0	0	0	0	0	0	0	0	0	0	0	0	180	180	600	600	1	1	1	1	1	1	1	1	1	1	1	1	1	1	1
356	25	3	1	1	19	1	6	2	0	0	0	0	1	20	2	15	0	0	0	0	0	0	0	0	0	0	0	0	0	0	300	600	480	600	3	2	1	2	2	2	1	2	1	2	2	1	1	2	2
354	31	3	2	1	20	2	2	2	0	0	0	0	1	0	0	0	0	0	0	0	0	0	4	5	0	0	0	0	0	0	10	10	30	30	2	2	2	2	2	2	2	2	2	2	2	2	2	2	2
247	31	3	2	1	21	2	6	2	1	10	1	10	1	10	0	0	0	0	0	0	0	0	0	0	0	0	0	0	0	0	10	10	10	10	2	2	2	2	2	2	2	2	2	2	2	2	2	2	2
301	31	3	2	1	19	2	4	2	0	0	0	0	0	0	3	60	0	0	2	40	1	10	1	10	1	20	0	0	0	0	60	60	60	600	2	2	1	2	2	2	2	2	2	2	2	2	2	2	2
374	26	4	2	1	20	1	5	2	0	0	0	0	1	60	3	180	0	0	0	0	0	0	0	0	0	0	0	0	0	0	360	240	600	600	3	2	1	3	1	2	1	1	1	2	2	2	1	3	3
348	37	3	2	1	19	1	9	2	0	0	0	0	0	0	3	60	3	15	3	20	0	0	0	0	0	0	0	0	0	0	5555	5555	360	480	3	3	1	4	1	1	1	1	1	1	1	2	1	5	2
680	31	3	2	1	20	2	2	2	0	0	2	10	2	25	2	10	0	0	1	45	2	5	2	10	1	10	0	0	0	0	60	45	540	600	3	2	1	2	2	2	1	1	2	2	3	2	1	5	2
566	26	4	2	1	20	2	3	2	7	0	7	10	0	0	1	0	0	0	0	0	0	0	0	0	0	0	0	0	0	0	120	128	480	480	1	1	1	2	1	1	1	1	1	1	1	1	1	1	1
246	31	3	2	1	19	2	9	2	1	5	1	5	5	1	7	20	0	0	2	10	0	0	0	0	0	0	0	0	0	0	480	480	480	480	5	5	5	5	5	5	5	5	5	5	5	5	5	5	5
613	13	3	1	1	21	2	2	2	0	0	2	10	3	30	0	0	0	0	0	0	0	0	0	0	3	20	2	0	0	0	420	420	540	540	4	4	3	2	1	2	3	2	2	2	2	1	1	3	4
263	26	4	2	1	19	1	5	2	0	0	2	10	1	30	1	15	0	0	2	30	0	0	0	0	0	0	1	10	0	0	9999	0	420	30	4	2	3	5	3	4	3	3	4	3	4	3	2	3	3
245	23	2	2	1	21	3	9	2	3	10	3	0	3	0	0	0	0	0	5	0	1	0	0	0	3	0	3	0	3	0	100	100	100	100	3	3	3	3	3	3	3	3	3	3	3	3	3	3	3
283	17	3	1	1	20	2	2	2	0	0	0	0	0	0	0	0	0	0	0	0	0	0	0	0	7	20	7	0	1	20	300	100	30	30	3	3	3	3	3	3	3	3	3	3	3	3	3	3	3
288	17	3	1	1	21	2	2	2	0	0	0	0	0	0	0	0	0	0	0	0	0	0	0	0	1	10	1	10	1	10	15	60	360	180	3	3	3	3	3	3	3	3	3	3	3	3	3	3	3
354	17	3	2	1	20	2	2	2	0	0	6	10	6	0	4	0	5	0	0	0	0	0	0	0	0	0	1	0	0	0	300	100	400	600	4	4	4	4	4	4	4	4	4	4	4	4	4	4	4
829	19	3	1	1	18	1	2	2	7	10	7	0	7	0	7	0	7	0	7	0	1	0	1	0	0	0	2	0	0	0	600	600	300	420	3	3	2	4	2	2	1	1	1	1	1	1	1	1	4
341	25	3	2	1	19	1	3	2	0	0	0	0	2	10	3	40	0	0	0	0	0	0	0	0	0	0	0	0	0	0	120	120	480	480	3	3	3	3	3	3	3	3	3	3	3	3	3	3	3
939	17	3	1	1	20	2	6	2	0	0	3	20	2	5	3	10	1	10	1	10	0	0	0	0	0	0	0	0	0	0	600	600	480	480	3	3	1	1	1	2	1	1	1	1	3	1	1	2	2
880	17	3	1	1	20	2	6	2	0	0	0	0	2	30	0	0	1	10	2	20	0	0	0	0	0	0	0	0	0	0	800	720	420	480	2	4	2	2	3	1	1	1	2	2	2	2	1	5	4
563	13	3	2	1	20	2	5	2	0	0	4	10	7	0	0	0	0	0	2	0	3	0	3	0	0	0	0	0	0	0	540	540	480	720	3	3	1	2	3	2	1	1	1	1	1	1	1	3	2
423	13	3	1	1	23	2	2	2	0	0	0	0	2	60	3	3	0	0	0	0	0	0	0	0	2	30	0	0	0	0	360	360	480	480	4	1	1	4	1	2	1	1	1	1	1	1	1	1	1
527	31	3	2	1	20	2	9	2	0	0	0	0	0	0	1	150	0	0	2	40	0	0	0	0	0	0	0	0	0	0	480	360	40	60	3	2	1	4	2	4	4	1	1	1	1	2	2	4	3
594	17	3	1	2	19	1	2	2	0	0	0	0	0	0	7	30	2	40	0	0	0	0	1	10	0	0	0	0	0	0	360	100	420	400	5	5	1	2	1	1	1	1	2	1	1	5	2	4	1
797	33	3	2	1	20	2	4	2	0	0	1	10	4	0	3	0	0	0	4	0	0	0	1	0	2	0	1	0	0	0	360	250	560	600	5	2	1	4	1	5	3	5	5	5	5	3	2	5	5
439	20	4	2	1	20	2	3	2	2	10	2	0	3	0	2	0	0	0	1	0	2	0	1	0	2	0	2	0	2	0	45	30	30	480	3	2	1	3	3	2	2	1	2	3	2	3	2	3	2
840	17	3	1	1	19	1	2	2	1	0	3	5	7	10	4	60	0	0	0	0	0	0	2	10	0	0	0	0	0	0	300	300	540	540	5	3	1	5	1	4	3	1	2	3	3	2	2	4	3
220	20	4	2	1	20	2	5	1	3	10	7	0	7	0	0	0	0	0	7	0	0	0	2	0	0	0	1	0	3	0	5555	300	600	600	2	2	1	1	1	1	1	1	1	1	1	1	1	1	1
313	20	4	2	1	21	2	10	2	0	0	0	0	7	5	5	20	0	0	0	0	0	0	0	0	0	0	0	0	1	0	600	60	480	60	3	4	2	3	3	3	2	1	1	3	4	3	3	3	3
322	23	2	2	2	19	1	2	2	0	0	0	0	2	40	0	0	0	0	0	0	0	0	0	0	3	10	0	0	0	0	400	500	180	180	3	3	1	5	5	3	5	3	3	3	5	5	5	5	5
446	23	2	2	1	18	1	2	2	0	0	0	0	0	0	3	30	1	27	0	0	0	0	0	0	0	0	0	0	0	0	600	840	420	240	4	2	1	4	2	4	1	2	2	4	2	2	2	3	4
445	18	3	2	1	21	2	3	2	0	0	7	10	2	0	0	0	6	0	3	0	2	0	7	0	1	0	1	0	0	0	600	600	480	480	2	2	2	2	1	1	2	1	2	2	2	2	2	2	2
481	23	2	2	1	20	3	2	2	0	0	0	0	4	10	2	0	0	0	4	0	0	0	1	0	0	0	0	0	0	0	300	300	480	480	2	2	3	4	2	4	2	1	4	3	4	4	4	4	4
278	1	3	2	1	20	1	3	2	0	0	0	0	0	0	4	10	0	0	5	10	3	0	4	0	5	0	3	0	4	0	480	480	480	120	4	4	4	4	4	4	4	4	4	4	4	4	4	4	4
428	13	3	2	1	19	2	10	2	2	10	1	0	7	0	5	0	1	0	7	0	1	0	2	0	7	0	1	0	1	0	200	60	420	420	2	2	1	2	2	2	2	2	2	2	2	2	1	2	2
406	23	2	1	1	19	1	2	2	5	10	5	0	6	0	0	0	0	0	3	0	5	0	5	0	5	0	0	0	0	0	400	300	300	420	4	3	1	3	2	2	2	2	1	1	1	1	1	2	2
1855	31	3	2	1	20	2	2	2	0	0	0	0	0	0	1	20	0	0	1	10	0	0	0	0	0	0	1	20	1	20	450	180	420	420	3	3	3	3	3	3	3	3	3	3	3	3	3	3	3
400	34	4	2	1	20	1	5	2	0	0	0	0	0	0	1	10	0	0	1	10	0	0	0	0	0	0	0	0	0	0	9999	10	700	700	2	2	2	2	2	2	2	2	2	2	2	2	2	2	2
271	18	3	2	1	19	1	9	2	0	0	7	10	7	0	4	0	0	0	4	0	0	0	7	0	0	0	3	0	0	0	480	240	420	60	2	2	2	2	2	2	2	2	2	2	2	2	2	2	2
468	13	3	2	1	20	2	6	2	1	0	2	0	2	20	2	0	0	0	1	0	0	0	1	0	1	0	1	0	1	0	300	300	180	60	3	1	1	1	1	1	1	1	2	1	1	3	3	3	1
366	18	3	1	1	19	1	5	2	0	0	4	10	4	0	1	0	0	0	0	0	0	0	4	0	0	0	3	0	0	0	500	300	400	500	4	3	2	4	3	3	1	1	2	2	1	2	2	2	3
297	33	3	2	1	19	1	1	1	0	0	0	0	7	10	0	0	0	0	0	0	0	0	0	0	0	0	0	0	0	0	480	480	320	320	3	1	1	1	1	1	1	1	1	1	1	1	1	1	1
356	34	4	2	1	20	1	6	2	0	0	0	0	4	30	3	20	0	0	0	0	0	0	0	0	0	0	0	0	0	0	300	300	640	640	4	4	2	4	3	3	3	3	2	2	2	4	4	4	2
503	18	3	1	1	18	1	2	2	7	10	0	0	7	0	0	0	0	0	1	0	0	0	1	0	1	0	2	0	1	0	540	120	420	540	5	5	5	5	3	4	1	1	4	4	4	4	2	5	3
326	18	3	2	1	20	2	3	2	1	10	1	10	3	10	3	60	0	0	3	10	1	10	1	10	1	5	0	0	0	0	480	480	10	20	3	3	3	3	3	3	3	3	3	3	3	3	2	3	3
283	18	3	1	2	21	2	3	2	0	0	0	0	2	20	2	15	1	10	2	15	0	0	0	0	0	0	0	0	0	0	100	100	100	580	4	4	4	4	4	4	4	4	4	4	4	4	4	4	4
458	33	3	2	1	18	1	10	2	0	0	2	0	3	0	4	5	0	0	2	60	2	5	0	0	0	0	0	0	0	0	360	360	720	720	4	2	1	2	3	2	1	3	3	3	3	3	3	3	3
331	33	3	2	1	18	1	10	2	2	10	2	0	7	0	4	0	0	0	1	0	3	0	2	0	2	0	3	0	0	0	30	50	30	50	4	3	1	2	2	2	3	1	2	2	2	3	2	2	2
452	18	3	1	1	19	1	2	2	0	0	0	0	3	10	5	0	2	0	5	0	0	0	3	0	1	0	1	0	1	0	360	360	420	480	3	2	1	3	1	2	2	1	1	1	1	1	1	2	2
430	23	2	2	1	21	3	2	2	0	0	0	0	7	10	0	0	0	0	7	0	0	0	0	0	7	0	7	0	1	0	480	480	30	30	1	1	1	1	1	1	1	1	1	1	1	1	1	1	1
545	18	3	2	1	18	1	2	2	5	10	5	0	2	0	2	0	0	0	2	0	2	0	5	0	3	0	1	0	0	0	99	300	480	500	2	2	2	3	3	3	2	1	2	2	4	4	2	4	3
790	18	3	2	1	19	1	3	2	6	10	6	0	7	0	4	0	1	0	3	0	0	0	3	0	2	0	3	0	0	0	480	360	540	600	2	1	1	3	2	3	2	2	2	1	3	2	2	4	4
359	13	3	2	1	20	2	10	2	3	10	3	0	6	0	2	0	0	0	6	0	6	0	4	0	4	0	3	0	2	0	300	300	540	600	4	3	1	3	3	2	1	2	2	4	2	2	2	3	3
396	13	3	2	1	21	2	10	2	0	0	0	0	1	60	5	40	0	0	0	0	0	0	1	0	0	0	0	0	0	0	300	360	420	420	4	4	3	4	3	4	2	1	4	2	3	4	4	4	4
281	17	3	2	1	18	1	6	2	0	0	0	0	0	0	7	3	3	3	0	0	0	0	0	0	0	0	0	0	0	0	9999	0	360	0	5	3	1	1	1	2	2	1	1	1	5	1	1	1	1
521	34	4	2	1	20	1	2	2	2	10	2	0	5	0	5	0	0	0	1	0	0	0	0	0	1	0	0	0	0	0	360	360	540	600	4	3	1	3	1	3	1	1	3	2	3	3	2	4	3
1011	27	2	1	1	18	1	3	2	1	10	2	0	7	0	1	0	0	0	7	0	3	0	3	0	3	0	1	0	1	0	360	180	480	510	1	1	1	3	2	1	1	1	1	2	1	1	1	1	1
415	13	3	2	1	18	1	10	2	3	10	1	0	4	0	2	0	0	0	0	0	3	0	2	0	2	0	0	0	0	0	180	180	480	480	2	2	1	2	2	2	2	1	2	2	3	2	2	4	2
551	18	3	1	1	19	1	11	2	0	0	3	5	0	0	0	0	0	0	0	0	0	0	0	0	0	0	3	5	2	5	300	350	400	500	2	1	2	4	3	2	2	1	2	1	4	3	2	3	4
845	18	3	2	1	20	2	6	2	0	0	1	0	4	5	2	0	0	0	2	0	1	0	5	0	0	0	0	0	0	0	600	400	480	600	3	3	3	4	1	4	1	1	1	3	2	1	1	1	2
425	34	4	2	1	20	1	6	2	0	0	1	10	3	0	0	0	3	0	3	0	0	0	0	0	0	0	0	0	0	0	120	120	120	180	1	1	1	1	1	1	1	1	1	1	1	1	1	1	1
318	22	3	2	1	19	1	4	2	0	0	1	10	0	0	5	20	0	0	0	0	0	0	0	0	0	0	0	0	0	0	9999	180	480	600	5	4	1	1	1	5	1	2	5	5	5	2	2	5	5
1816	34	4	2	1	19	1	6	2	0	0	0	0	7	10	3	180	0	0	0	0	0	0	0	0	0	0	0	0	0	0	480	480	360	120	4	2	1	3	3	1	2	2	2	1	2	5	4	3	2
871	18	3	2	1	19	1	2	2	0	0	0	0	5	10	3	0	0	0	3	0	0	0	3	0	2	0	3	0	2	0	480	300	480	600	2	2	2	3	2	2	1	1	2	3	2	1	1	2	2
432	1	3	1	1	20	1	4	2	0	0	0	0	7	10	2	0	0	0	7	0	0	0	7	0	7	0	1	0	1	0	360	360	480	480	3	1	1	1	1	1	1	1	3	3	5	1	1	4	1
345	13	3	1	1	21	2	10	2	0	0	1	10	7	0	2	0	0	0	1	0	0	0	3	0	2	0	0	0	3	0	480	480	480	480	2	3	2	3	3	2	2	1	3	2	2	3	3	3	3
443	13	3	2	1	19	2	10	2	2	10	2	0	4	0	5	0	0	0	4	0	2	0	2	0	4	0	0	0	1	0	360	360	480	600	2	2	1	1	1	1	1	1	2	2	1	2	2	2	2
1314	31	3	2	1	19	2	6	2	0	0	2	0	2	5	7	20	0	0	2	10	0	0	1	5	2	30	0	0	0	0	360	360	540	540	3	4	2	5	4	2	1	1	1	1	1	3	1	4	3
229	13	3	2	1	20	1	6	2	0	0	0	0	0	0	1	10	0	0	0	0	0	0	0	0	0	0	0	0	2	30	30	30	30	60	3	3	3	3	3	3	3	3	3	3	3	3	3	3	3
565	18	3	2	1	19	1	5	2	0	0	0	0	3	10	5	0	0	0	0	0	0	0	1	0	0	0	0	0	0	0	600	700	420	1000	3	2	1	2	2	2	3	1	2	2	3	1	1	3	2
462	29	3	1	1	21	2	2	2	0	0	0	0	2	40	0	0	0	0	0	0	0	0	0	0	0	0	0	0	0	0	300	720	0	120	5	5	5	5	5	5	5	5	5	5	5	5	5	5	5
357	13	3	1	2	20	1	6	2	0	0	3	10	7	0	0	0	0	0	7	0	3	0	3	0	3	0	3	0	2	0	360	300	300	300	5	4	2	3	1	4	1	1	3	3	3	3	4	3	3
310	29	3	1	1	20	2	2	2	4	10	7	0	7	0	2	0	0	0	7	0	0	0	3	0	3	0	1	0	3	0	300	240	700	800	4	3	3	5	4	4	3	2	5	4	4	2	2	5	4
467	7	1	1	1	19	2	6	2	0	0	2	10	6	0	0	0	4	0	7	0	1	0	2	0	3	0	1	0	1	0	240	240	500	500	4	4	2	3	2	3	1	2	1	2	1	4	4	2	2
809	7	1	1	1	19	1	6	2	0	0	0	0	7	10	1	0	7	0	7	0	0	0	2	0	4	0	2	0	1	0	500	600	450	500	3	4	1	5	2	4	1	1	4	4	5	5	3	4	5
359	7	1	2	1	19	1	6	2	0	0	7	10	7	0	0	0	7	0	0	0	1	0	7	0	0	0	3	0	1	0	600	600	420	480	3	3	1	3	3	1	1	1	1	1	1	3	2	3	3
405	7	1	2	1	19	2	5	2	1	10	7	0	7	0	3	0	3	0	7	0	0	0	0	0	0	0	0	0	1	0	480	120	480	600	5	3	1	5	2	2	3	3	2	1	3	3	2	4	3
340	7	1	1	1	20	1	3	2	0	0	2	10	7	0	5	0	0	0	7	0	0	0	0	0	7	0	3	0	0	0	600	600	480	480	3	2	1	4	1	1	1	1	3	1	1	1	1	1	1
490	7	1	1	1	20	2	2	2	3	10	4	0	6	0	0	0	2	0	6	0	0	0	0	0	0	0	1	0	0	0	300	350	450	540	4	4	5	5	3	5	4	1	1	5	4	1	1	4	4
425	7	1	2	1	20	2	7	2	2	10	7	0	7	0	1	0	0	0	7	0	1	0	4	0	0	0	3	0	1	0	360	300	350	360	3	3	4	2	3	2	1	1	2	2	3	1	1	3	2
536	7	1	2	1	19	2	2	2	1	0	0	0	0	0	5	10	0	0	1	20	0	0	5	20	0	0	0	0	0	0	360	300	480	540	5	5	1	5	5	5	1	3	5	5	5	5	1	5	5
453	7	1	2	1	18	1	12	2	0	0	7	10	7	0	7	0	2	0	7	0	0	0	3	0	0	0	1	0	1	0	600	600	480	40	3	3	4	5	5	3	2	1	4	4	4	2	2	4	4
350	7	1	2	1	20	2	9	2	0	0	1	0	1	10	2	30	0	0	0	0	0	0	0	0	0	0	0	0	0	0	400	400	420	800	5	5	5	5	5	5	5	5	5	5	5	5	5	5	5
747	7	1	2	1	19	2	6	2	0	0	3	10	3	0	3	0	2	0	2	0	0	0	2	0	0	0	1	0	1	0	600	400	400	600	1	1	1	5	4	3	4	1	3	4	5	3	1	4	4
1175	7	1	2	1	20	2	6	2	0	0	4	10	7	0	1	0	0	0	7	0	0	0	5	0	7	0	3	0	0	0	600	600	420	540	3	2	1	5	1	4	2	1	2	2	2	1	1	3	5
350	33	3	2	1	20	2	3	2	0	0	1	10	3	0	1	0	0	0	3	0	1	0	4	0	3	0	1	0	2	0	200	120	120	140	4	4	3	4	3	3	3	3	3	3	3	3	2	4	4
490	13	3	2	1	20	2	6	2	0	0	7	10	7	0	2	0	2	0	7	0	1	0	4	0	3	0	0	0	4	0	9999	0	480	600	4	4	4	4	2	5	4	2	4	4	4	4	4	4	4
559	27	2	1	1	22	3	1	1	0	0	0	0	7	10	5	0	0	0	5	0	0	0	0	0	0	0	0	0	2	0	240	240	480	480	2	2	1	1	1	2	2	1	2	1	1	1	1	3	2
454	27	2	2	1	19	1	3	2	1	10	3	0	2	0	2	0	2	0	2	0	2	0	2	0	2	0	2	0	2	0	120	120	60	80	5	5	2	4	2	3	2	2	2	3	3	3	3	4	2
531	27	2	1	2	19	1	3	2	0	0	0	0	1	10	7	0	1	0	6	0	0	0	0	0	7	0	2	0	3	0	300	180	450	600	4	4	2	5	2	3	4	3	4	5	4	4	5	5	5
389	13	3	2	1	19	2	4	2	0	0	0	0	0	0	0	0	0	0	4	10	3	0	3	0	4	0	2	0	0	0	360	180	420	480	1	1	1	2	1	1	1	1	1	1	1	2	2	2	2
2488	7	1	1	1	20	2	6	2	0	0	0	0	2	10	0	0	1	0	0	0	0	0	0	0	1	0	1	0	1	0	420	420	480	480	3	1	2	3	3	3	1	1	3	3	4	1	1	3	4
461	36	3	2	1	20	2	5	1	0	0	1	10	7	10	3	60	0	0	0	0	0	0	2	10	0	0	0	0	0	0	300	300	600	600	5	3	1	5	5	5	3	2	3	2	4	2	2	5	5
577	36	3	2	1	19	2	9	2	3	10	0	0	0	0	0	0	0	0	0	0	0	0	0	0	0	0	0	0	0	0	240	240	480	480	5	2	1	3	1	2	3	1	2	2	2	3	1	5	5
460	7	1	1	1	19	2	2	2	0	0	0	0	2	20	0	0	0	0	0	0	1	5	1	5	0	0	2	20	0	0	300	420	420	450	1	1	1	4	1	3	1	1	2	1	1	1	1	2	2
399	7	1	2	1	20	2	3	2	0	0	2	10	3	0	5	0	3	0	2	0	1	0	5	0	0	0	0	0	2	0	600	360	420	600	4	2	1	5	2	3	2	1	2	4	3	1	1	5	3
404	13	3	2	1	20	2	9	2	0	0	0	0	6	10	1	0	0	0	7	0	0	0	0	0	3	0	2	0	1	0	120	120	480	120	1	2	1	2	2	3	2	1	2	2	1	1	1	3	3
413	27	2	2	1	19	1	5	2	0	0	0	0	0	0	2	10	0	0	3	10	2	0	2	0	2	0	1	0	1	0	5555	5555	300	300	5	5	5	5	5	5	1	5	5	5	5	3	4	5	5
481	27	2	2	1	19	1	1	2	1	10	1	0	0	0	4	0	0	0	2	0	1	0	4	0	0	0	2	0	1	0	300	200	450	450	4	3	2	4	4	4	3	2	4	4	4	3	3	4	3
425	27	2	2	1	19	2	2	2	0	0	3	10	7	0	1	0	0	0	5	0	2	0	2	0	7	0	0	0	7	0	300	300	360	600	5	4	1	5	3	4	3	1	4	4	4	4	2	4	4
214	27	2	2	1	20	1	8	2	0	0	1	10	3	0	5	0	2	0	2	0	0	0	1	0	3	0	3	0	1	0	300	200	500	500	5	5	5	5	5	5	1	5	3	3	3	5	5	5	2
773	27	2	2	1	19	1	2	2	1	10	3	0	6	0	4	0	0	0	5	0	0	0	0	0	1	0	1	0	0	0	660	600	420	420	3	1	2	4	2	3	1	1	2	2	3	1	1	4	3
430	27	2	2	1	19	1	8	2	1	10	1	0	1	0	5	0	0	0	2	0	0	0	0	0	0	0	1	0	0	0	240	300	480	420	2	4	1	4	2	4	2	1	1	1	4	1	1	4	4
753	27	2	1	1	18	1	2	2	0	0	0	0	0	0	0	0	0	0	0	0	0	0	0	0	0	0	4	10	2	10	300	300	30	30	4	2	5	5	4	4	2	2	2	3	4	1	1	2	5
1634	27	2	2	1	18	1	3	2	0	0	7	10	7	0	3	0	0	0	7	0	0	0	0	0	7	0	7	0	7	0	480	450	500	500	3	1	3	4	1	2	2	1	2	1	2	3	1	3	3
739	27	2	2	1	19	1	2	2	2	10	7	0	7	0	6	0	0	0	0	0	2	0	0	0	0	0	1	0	0	0	700	1000	600	300	3	4	2	3	3	2	1	1	4	2	3	2	2	5	5
675	27	2	2	1	18	1	2	2	1	10	3	0	7	0	6	0	0	0	7	0	3	0	3	0	4	0	1	0	2	0	480	480	420	600	2	3	1	3	1	1	1	4	1	1	1	1	1	1	2
240	27	2	2	1	21	2	6	2	0	0	0	0	7	10	6	0	3	0	3	0	0	0	0	0	5	0	4	0	2	0	90	90	480	120	5	4	3	5	4	3	3	1	5	3	4	4	5	4	3
514	27	2	1	1	20	2	8	1	2	10	5	0	5	0	4	0	1	0	1	0	0	0	1	0	0	0	2	0	2	0	600	500	60	60	4	4	1	4	4	4	3	2	3	3	2	1	2	4	3
317	27	2	2	1	20	2	2	2	3	10	2	0	6	0	2	0	0	0	4	0	1	0	3	0	4	0	0	0	0	0	180	120	360	540	5	5	1	5	1	5	5	1	5	5	5	1	1	5	5
605	27	2	2	1	18	1	1	1	7	10	3	0	7	0	1	0	0	0	7	0	0	0	2	0	4	0	1	0	0	0	360	240	450	550	5	3	2	5	3	4	1	1	4	4	5	5	5	5	4
935	27	2	2	1	20	2	8	2	1	10	2	0	7	0	3	0	0	0	5	0	1	0	2	0	3	0	5	0	3	0	360	200	420	540	3	3	2	5	4	4	2	4	3	3	4	3	3	4	4
676	27	2	2	1	18	1	6	2	0	0	7	10	7	0	0	0	0	0	2	0	0	0	1	0	0	0	0	0	0	0	300	360	10	0	5	5	4	5	2	4	4	1	4	4	4	5	5	5	5
784	27	2	2	1	19	1	6	2	1	10	3	0	6	0	3	0	1	0	6	0	2	0	2	0	7	0	2	0	3	0	420	300	40	50	2	1	2	2	3	1	1	2	2	1	1	3	4	5	2
322	20	4	1	1	19	2	2	2	0	0	3	10	7	0	1	0	0	0	0	0	0	0	0	0	0	0	4	0	2	0	60	60	420	420	1	1	1	1	1	1	1	1	1	1	1	1	1	1	1
353	18	3	1	1	21	2	3	1	0	0	5	10	7	0	0	0	0	0	7	0	1	0	1	0	5	0	2	0	2	0	300	200	400	600	2	2	2	2	2	2	2	2	2	2	2	2	2	2	2
843	13	3	2	1	21	2	9	2	0	0	3	10	3	0	3	0	3	0	3	0	0	0	2	0	0	0	1	0	0	0	240	120	480	600	4	4	2	3	1	2	3	1	4	2	3	3	4	3	3
564	27	2	2	1	20	2	2	2	0	0	0	0	7	10	3	0	0	0	7	0	0	0	1	0	7	0	0	0	0	0	300	300	360	360	1	1	1	1	1	1	1	1	1	2	2	1	1	1	1
543	36	3	2	1	19	2	3	2	0	0	0	0	0	0	2	180	0	0	0	0	0	0	0	0	0	0	0	0	3	10	420	420	300	480	5	4	2	1	5	5	5	3	5	5	3	1	2	5	5
335	27	2	2	1	19	2	8	2	0	0	3	10	7	0	5	0	0	0	7	0	0	0	5	0	7	0	4	0	4	0	560	120	560	600	4	3	2	3	4	2	1	1	2	3	4	2	2	5	4
493	27	2	2	2	19	2	6	2	1	10	7	0	7	0	0	0	0	0	7	0	0	0	1	0	0	0	1	0	1	0	240	360	420	420	4	3	1	5	1	5	2	1	1	1	1	1	1	4	5
434	27	2	2	1	19	1	8	2	0	0	4	10	7	0	1	0	1	0	7	0	0	0	1	0	0	0	5	0	0	0	600	200	450	540	4	3	1	4	1	4	1	1	1	3	3	1	1	4	3
391	27	2	2	1	19	1	6	2	2	10	0	0	0	0	0	0	0	0	0	0	0	0	0	0	0	0	0	0	0	0	600	600	480	480	3	2	1	3	2	2	1	1	1	1	1	1	1	3	1
324	27	2	2	2	19	1	1	2	2	10	2	0	5	0	3	0	0	0	4	0	1	0	2	0	7	0	3	0	5	0	240	125	253	233	2	3	3	3	3	3	3	3	3	3	3	3	3	3	2
339	7	1	2	1	18	1	9	2	3	10	4	0	6	0	2	0	2	0	2	0	2	0	3	0	2	0	2	0	2	0	480	600	360	600	5	5	4	3	2	3	1	1	2	2	2	1	1	2	3
1089	27	2	2	1	19	1	8	2	4	10	5	0	6	0	3	0	1	0	5	0	2	0	2	0	3	0	2	0	2	0	480	500	360	480	4	4	1	5	4	5	3	3	5	5	5	5	3	4	5
978	34	4	2	1	19	1	2	2	0	0	0	0	0	0	3	15	1	15	1	30	0	0	0	0	0	0	0	0	0	0	480	180	480	600	3	3	2	4	3	3	1	1	2	2	2	2	2	3	3
399	27	2	2	1	19	1	6	2	0	0	0	0	0	0	5	10	0	0	5	10	3	0	3	0	0	0	1	0	1	0	30	30	30	30	3	3	3	3	2	3	2	2	3	3	3	2	2	3	3
445	34	4	2	1	20	1	2	2	0	0	0	0	7	0	0	0	0	0	2	10	0	0	0	0	0	0	0	0	1	0	360	0	420	420	5	5	5	5	5	5	3	5	5	5	5	5	5	5	5
569	27	2	2	1	18	1	8	2	0	0	0	0	2	10	3	0	0	0	1	0	2	0	3	0	0	0	0	0	2	0	600	960	420	600	1	2	1	4	1	2	1	1	1	1	1	2	2	3	3
419	33	3	2	1	20	2	4	2	0	0	1	29	3	20	4	40	0	0	0	0	0	0	0	0	0	0	0	0	0	0	120	30	570	600	4	1	1	1	2	3	1	1	2	1	3	3	1	1	1
506	33	3	2	1	21	2	6	2	1	10	0	0	6	0	3	0	2	0	2	0	0	0	1	0	1	0	2	0	0	0	240	240	420	480	4	3	3	4	3	2	1	2	1	1	1	3	4	2	2
538	33	3	2	1	20	2	4	2	0	0	0	0	0	0	2	10	0	0	1	10	0	0	1	0	0	0	0	0	0	0	300	300	300	300	5	1	1	1	1	1	1	1	1	1	4	4	4	1	2
521	33	3	2	1	20	2	5	2	0	0	0	0	1	10	7	20	0	0	1	20	0	0	0	0	1	20	0	0	1	20	600	600	0	120	4	3	1	4	2	1	1	1	4	2	2	1	1	3	2
594	33	3	2	1	19	2	3	2	0	0	0	0	3	30	0	0	0	0	4	20	0	0	0	0	0	0	0	0	0	0	720	720	600	600	5	5	2	5	5	5	2	1	4	5	5	5	2	5	5
1267	27	2	2	1	19	1	10	2	0	0	1	0	6	20	4	30	0	0	2	20	0	0	0	0	0	0	1	0	0	0	480	480	400	500	3	2	1	2	3	1	2	1	3	1	5	4	4	5	3
703	33	3	2	1	22	2	5	2	0	0	0	0	4	20	2	10	0	0	4	20	0	0	1	10	0	0	0	0	0	0	300	300	480	600	4	3	1	4	2	3	3	1	1	2	4	1	1	4	3
780	33	3	2	1	20	2	4	2	3	10	2	0	3	0	6	0	0	0	2	0	3	0	2	0	2	0	3	0	3	0	270	420	120	120	4	3	3	4	1	3	1	2	2	3	2	1	1	3	2
2115	13	3	2	1	19	1	10	2	0	0	1	5	1	10	1	60	0	0	0	0	0	0	0	0	0	0	0	0	0	0	480	480	300	300	4	1	1	5	1	1	5	1	1	1	1	1	2	2	2
595	27	2	1	1	22	4	8	2	3	10	5	0	7	0	4	0	6	0	5	0	0	0	2	0	5	0	7	0	0	0	60	30	480	500	5	5	5	5	2	5	3	1	4	4	2	2	2	4	5
301	27	2	2	1	18	1	2	2	0	0	0	0	3	5	2	20	1	20	2	20	0	0	0	0	0	0	0	0	0	0	500	200	30	60	3	3	2	3	2	2	2	2	3	3	3	3	3	3	3
343	18	3	1	1	20	2	3	2	1	10	7	0	7	0	0	0	0	0	7	0	1	0	7	0	7	0	0	0	1	0	600	500	500	600	1	1	1	1	5	5	5	5	4	4	4	4	4	4	3
212	1	3	1	1	20	2	2	2	0	0	0	0	5	10	0	0	0	0	3	10	0	0	0	0	0	0	0	0	0	0	480	480	480	480	3	2	1	3	2	2	2	2	2	2	2	2	2	2	2
460	1	3	1	1	20	2	2	2	0	0	1	10	7	0	2	0	0	0	1	0	0	0	0	0	1	0	0	0	1	0	420	360	420	60	5	5	5	5	3	4	1	3	5	3	5	1	1	2	3
510	33	3	2	1	20	2	6	2	0	0	1	0	7	15	7	0	0	0	7	0	2	0	2	0	0	0	5	0	0	0	200	5555	500	600	3	3	2	4	3	3	3	2	2	3	3	3	3	3	3
541	1	3	1	1	20	2	2	2	1	10	3	0	7	0	1	0	0	0	4	0	2	0	2	0	7	0	7	0	0	0	300	300	420	420	4	2	1	3	1	2	1	1	2	1	2	1	1	3	1
607	33	3	2	1	20	2	4	2	0	0	0	0	0	0	2	30	0	0	0	0	0	0	1	10	0	0	0	0	0	0	720	720	420	480	4	3	1	5	5	3	3	1	2	2	3	2	2	3	4
574	27	2	2	1	19	1	6	1	2	10	5	0	2	0	3	0	1	0	2	0	1	0	2	0	2	0	2	0	1	0	400	300	30	0	2	2	1	1	3	1	1	2	2	1	2	2	1	2	2
459	1	3	1	1	21	2	6	2	0	0	0	0	0	0	2	10	0	0	0	0	0	0	0	0	0	0	0	0	1	5	600	120	360	480	4	3	1	2	3	2	4	2	5	5	5	5	5	5	1
872	33	3	2	1	20	2	4	2	0	0	1	10	7	0	2	0	0	0	0	0	1	0	2	0	0	0	0	0	0	0	600	780	420	540	5	4	1	3	4	4	1	1	1	3	5	5	2	4	5
645	1	3	2	1	20	2	6	2	0	0	1	10	7	0	5	0	0	0	7	0	0	0	2	0	7	0	2	0	1	0	480	480	480	600	2	2	2	2	2	2	1	1	2	2	4	4	3	4	3
308	5	2	2	1	19	1	11	2	1	5	1	5	0	0	7	30	1	10	0	0	0	0	0	0	0	0	0	0	0	0	200	400	360	400	3	3	3	3	3	3	1	3	1	1	1	1	1	3	2
533	1	3	2	1	19	1	4	2	2	10	7	0	7	0	3	0	0	0	4	0	0	0	7	0	3	0	0	0	0	0	400	500	400	400	2	2	1	1	1	1	1	1	1	1	2	1	1	2	2
382	5	2	2	1	19	1	9	2	0	0	0	0	2	20	0	0	0	0	2	10	0	0	0	0	0	0	0	0	0	0	360	5555	540	540	5	2	1	3	5	2	2	1	5	5	5	5	5	5	5
354	5	2	2	1	18	1	9	2	1	10	2	10	0	0	3	10	0	0	0	0	1	20	1	0	0	0	0	0	0	0	240	60	420	480	2	2	1	1	1	1	1	2	2	1	3	3	3	3	2
307	5	2	2	1	19	1	4	2	0	0	0	0	1	5	0	0	0	0	0	0	0	0	0	0	0	0	0	0	0	0	120	120	420	450	2	2	3	4	1	2	1	1	1	1	2	2	1	3	3
377	5	2	2	1	19	1	11	2	0	0	0	0	5	10	3	0	1	0	3	0	0	0	2	0	4	0	1	0	0	0	120	240	420	480	2	2	2	2	2	2	1	2	2	2	2	4	4	4	2
400	5	2	2	1	19	1	9	2	0	0	0	0	1	20	1	60	1	20	0	0	0	0	1	0	1	0	0	0	0	0	420	300	420	420	4	4	2	4	3	3	2	1	2	3	4	1	1	3	4
363	5	2	2	1	18	1	9	2	0	0	2	10	7	0	3	0	2	0	7	0	0	0	0	0	0	0	1	0	0	0	360	200	400	480	4	3	1	5	2	3	1	1	1	2	3	4	4	3	3
465	5	2	2	1	19	1	9	2	3	10	6	0	7	0	3	0	0	0	4	0	2	0	7	0	7	0	5	0	2	0	600	540	480	400	3	3	3	3	2	2	2	2	2	2	2	2	2	2	2
255	28	3	2	1	21	2	11	2	0	0	1	5	4	0	7	30	0	0	2	20	0	0	3	0	2	0	0	0	1	0	600	540	480	480	2	1	1	1	1	1	1	1	1	1	1	1	1	1	1
693	5	2	2	1	18	1	4	2	0	0	1	10	4	0	4	0	0	0	3	0	0	0	0	0	1	0	0	0	0	0	480	480	540	720	1	2	1	4	4	4	2	1	3	4	4	2	4	4	4
478	28	3	1	1	18	2	11	2	0	0	1	10	1	0	1	60	0	0	0	0	0	0	0	0	0	0	0	0	0	0	300	300	360	400	5	3	1	4	3	2	2	2	2	2	2	2	2	3	2
423	5	2	2	1	19	1	4	2	4	10	7	0	7	0	2	0	0	0	3	0	2	0	4	0	7	0	4	0	0	0	600	480	420	480	5	3	5	5	5	5	3	1	1	1	3	1	1	5	3
844	5	2	2	2	19	2	11	1	0	0	0	0	3	15	7	30	0	0	3	10	0	0	0	0	0	0	0	0	0	0	300	480	540	720	2	1	1	5	1	1	1	3	1	1	4	1	3	4	1
340	28	3	2	1	19	2	11	2	0	0	0	0	2	20	2	10	0	0	0	0	0	0	0	0	0	0	0	0	0	0	480	360	720	30	5	4	4	5	5	5	5	2	5	5	5	5	5	5	5
591	5	2	2	1	19	1	4	2	0	0	1	10	7	0	1	0	0	0	7	0	0	0	1	0	7	0	1	0	0	0	360	360	540	600	2	1	1	2	1	3	1	2	2	2	2	5	5	3	3
486	5	2	2	1	18	1	4	2	2	10	2	0	3	0	2	0	0	0	3	0	0	0	1	0	1	0	0	0	0	0	360	360	540	540	3	1	1	2	2	1	1	1	1	2	2	4	4	4	1
473	28	3	2	1	19	2	11	2	0	0	2	10	0	0	7	30	0	0	0	0	0	0	0	0	0	0	0	0	0	0	240	240	420	420	1	1	1	1	1	1	1	1	1	1	1	1	1	4	1
420	5	2	2	1	18	1	4	2	0	0	0	0	0	0	3	10	0	0	3	10	0	0	1	0	3	0	0	0	0	0	180	180	480	480	1	1	1	1	1	2	1	1	1	1	1	1	1	1	1
236	27	2	2	1	19	2	9	1	0	0	3	10	7	0	2	0	2	0	2	0	3	0	4	0	2	0	1	0	1	0	60	60	60	60	4	4	4	4	2	4	4	3	4	4	4	4	4	4	4
415	5	2	2	1	18	1	4	2	3	10	3	0	7	0	5	0	0	0	7	0	1	0	1	0	7	0	4	0	7	0	400	400	420	420	2	1	1	3	1	1	1	1	2	2	2	3	2	2	3
266	28	3	2	1	19	1	11	2	0	0	0	0	6	10	1	30	0	0	0	0	0	0	1	10	1	10	0	0	0	0	38	30	480	480	3	3	3	3	3	3	3	3	3	3	3	3	3	3	3
236	28	3	2	1	19	1	11	2	0	0	0	0	7	10	7	0	0	0	0	0	0	0	0	0	0	0	0	0	0	0	9999	0	0	0	5	3	1	5	1	1	1	1	1	1	1	1	1	1	1
1073	5	2	2	1	19	1	3	2	3	10	1	0	2	0	3	0	2	0	2	0	0	0	2	0	0	0	0	0	0	0	300	360	480	500	4	4	1	3	2	2	2	1	2	1	2	2	1	3	2
470	1	3	1	1	19	1	9	2	0	0	2	5	1	5	7	30	0	0	1	5	0	0	2	5	1	5	0	0	1	10	600	600	420	480	4	2	1	5	2	5	3	2	4	4	3	2	2	3	3
462	13	3	1	1	20	2	2	2	3	10	0	0	7	0	0	0	0	0	2	0	0	0	2	0	2	0	2	0	1	0	500	800	540	600	5	5	2	4	3	4	3	1	2	4	3	5	4	2	1
1114	5	2	2	1	18	1	3	2	0	0	2	10	2	0	4	0	0	0	1	0	0	0	7	0	2	0	1	0	1	0	480	400	480	600	2	2	1	4	2	3	2	3	2	2	2	2	2	3	4
335	28	3	1	1	21	2	11	2	4	10	2	0	3	0	4	0	2	0	1	0	3	0	3	0	1	0	4	0	2	0	300	300	480	480	4	2	3	4	4	4	4	4	4	3	4	3	4	3	4
833	5	2	2	1	21	2	11	2	4	10	4	0	4	0	5	0	0	0	3	0	7	0	7	0	0	0	7	0	7	0	200	200	30	420	4	3	1	2	2	1	1	1	1	1	2	2	1	2	1
1347	5	2	2	1	18	1	9	2	0	0	0	0	1	10	1	0	0	0	0	0	0	0	1	0	0	0	0	0	0	0	360	400	360	540	4	4	1	4	4	4	1	1	1	4	4	1	1	4	4
498	5	2	2	1	21	3	11	2	0	0	0	0	0	0	2	15	0	0	0	0	0	0	3	10	3	15	0	0	0	0	100	100	420	420	2	2	1	3	1	1	1	1	1	1	1	1	1	3	1
542	28	3	2	1	21	1	11	2	0	0	0	0	7	10	7	20	3	15	0	0	0	0	0	0	0	0	0	0	0	0	180	180	420	420	4	1	1	1	1	1	1	1	5	1	4	4	4	4	4
409	28	3	2	1	19	1	11	2	0	0	0	0	1	7	5	15	0	0	0	0	0	0	0	0	0	0	1	15	0	0	180	200	420	480	1	2	1	3	1	2	1	1	1	1	2	2	3	2	1
642	28	3	1	1	20	2	11	2	0	0	0	0	0	0	0	0	0	0	0	0	0	0	3	5	2	10	2	20	0	0	480	600	400	500	4	2	1	5	5	5	3	3	4	1	2	1	1	2	4
732	5	2	2	1	19	1	4	2	1	0	1	0	5	10	5	10	1	10	5	10	0	0	1	10	0	0	1	20	0	0	300	300	480	480	3	2	1	2	2	4	2	1	2	2	1	2	2	2	3
700	13	3	2	1	19	1	10	2	0	0	0	0	2	30	0	0	0	0	0	0	0	0	0	0	0	0	0	0	0	0	480	480	420	500	2	2	1	3	2	2	1	1	2	1	1	3	2	2	2
1371	28	3	2	1	19	1	11	1	0	0	0	0	0	0	3	10	0	0	3	10	0	0	3	0	3	0	1	0	1	0	300	360	60	90	3	2	1	4	2	2	1	1	4	2	1	1	1	4	4
647	28	3	2	1	19	2	11	2	7	10	7	0	7	0	3	0	0	0	2	0	2	0	7	0	3	0	2	0	2	0	300	200	450	450	3	2	1	2	1	1	1	1	2	1	2	3	4	2	2
570	5	2	2	1	19	1	6	2	0	0	2	10	7	0	3	0	0	0	3	0	0	0	2	0	3	0	1	0	0	0	5555	5555	420	450	4	3	1	2	2	4	1	1	1	3	2	2	3	3	4
369	5	2	2	1	20	2	9	2	0	0	3	10	4	0	0	0	0	0	7	0	0	0	7	0	7	0	4	0	4	0	240	360	480	480	4	4	2	3	2	4	3	1	2	3	4	2	1	3	3
277	28	3	2	1	23	4	11	1	0	0	0	0	5	20	7	30	0	0	7	0	0	0	0	0	0	0	0	0	0	0	30	40	90	90	4	4	4	4	4	4	4	4	4	4	4	4	4	4	4
309	28	3	2	1	20	2	11	1	3	10	1	0	2	0	7	0	2	0	3	0	1	0	1	0	1	0	1	0	1	0	300	120	30	30	4	2	1	1	2	2	2	2	2	2	2	2	2	2	2
1964	5	2	2	1	18	1	9	2	1	0	1	0	2	20	2	0	0	0	0	0	0	0	1	0	5	0	0	0	0	0	350	500	480	540	4	2	1	4	4	4	2	1	5	5	5	1	1	5	4
544	28	3	2	1	20	2	11	2	3	10	3	0	5	0	2	0	0	0	3	0	0	0	1	0	2	0	0	0	0	0	300	300	300	480	2	3	2	3	3	3	1	2	2	2	2	1	1	2	2
497	28	3	2	1	21	2	11	2	0	0	0	0	7	10	3	0	0	0	3	0	2	0	1	0	7	0	0	0	0	0	180	60	300	480	5	3	1	1	3	1	1	1	2	5	5	1	2	3	1
242	28	3	2	1	20	1	11	2	0	0	0	0	2	30	7	15	0	0	0	0	0	0	1	15	1	30	0	0	0	0	300	300	400	400	4	2	1	3	2	3	3	3	3	2	3	2	2	2	2
620	1	3	2	1	19	2	7	2	0	0	0	0	7	10	4	0	0	0	3	0	2	0	0	0	0	0	0	0	0	0	420	300	480	600	4	4	3	4	4	2	2	2	4	3	5	5	3	4	3
1148	5	2	2	1	20	2	9	2	0	0	1	10	4	0	1	0	0	0	3	0	1	0	1	0	2	0	1	0	1	0	540	180	470	570	3	2	1	4	4	3	2	1	2	2	3	2	2	3	3
536	5	2	2	2	20	2	11	1	0	0	0	0	2	10	3	0	2	0	2	0	0	0	1	0	0	0	0	0	1	0	480	480	660	660	5	2	1	5	1	4	4	1	2	4	4	2	2	4	5
562	37	3	2	1	20	1	2	2	0	0	0	0	0	0	2	30	0	0	0	0	0	0	1	10	0	0	0	0	1	30	300	180	420	600	4	4	1	4	3	2	2	1	1	4	4	2	1	4	4
385	5	2	2	1	19	1	3	2	0	0	1	10	4	10	4	0	0	0	2	0	0	0	2	0	1	0	1	0	0	0	180	200	420	50	2	2	2	2	2	2	1	1	2	1	1	2	2	2	1
863	5	2	2	1	18	1	3	2	0	0	0	0	0	0	0	0	0	0	0	0	0	0	2	5	0	0	0	0	0	0	600	600	20	480	2	1	1	2	1	2	1	1	2	1	3	4	4	4	2
1115	5	2	2	1	19	1	3	2	0	0	0	0	4	20	1	0	0	0	0	0	0	0	0	0	0	0	0	0	0	0	300	300	480	510	3	3	1	5	1	2	1	2	2	2	4	2	1	3	4
1405	28	3	2	1	20	2	11	2	2	5	1	10	5	10	3	10	1	0	3	15	0	0	3	0	0	0	0	0	0	0	120	60	420	480	4	2	1	5	3	3	2	1	4	2	2	2	2	1	4
420	5	2	2	2	19	1	3	2	0	0	1	10	2	0	4	0	2	0	2	0	0	0	7	0	1	0	3	0	0	0	500	300	480	540	3	3	3	2	2	2	2	2	2	2	3	4	5	4	4
524	5	2	2	1	18	1	4	2	1	10	1	0	6	0	4	0	0	0	2	0	1	0	3	0	2	0	0	0	0	0	720	540	420	480	5	3	3	3	4	2	3	2	3	4	2	3	2	3	4
412	5	2	2	1	18	1	9	2	1	10	2	0	2	0	2	0	0	0	3	0	2	0	2	0	1	0	1	0	0	0	420	480	420	600	5	4	4	5	5	5	1	1	2	3	4	5	5	5	3
501	17	3	1	1	20	1	2	2	0	0	0	0	0	0	0	0	0	0	0	0	0	0	7	0	7	15	3	0	0	0	240	240	420	420	1	2	5	3	2	2	2	1	1	1	2	3	4	3	2
262	1	3	2	1	19	2	6	2	0	0	7	10	7	0	7	0	0	0	7	0	0	0	0	0	0	0	0	0	0	0	240	240	480	40	5	5	5	5	5	5	5	5	5	5	5	5	5	5	5
515	1	3	2	1	21	3	6	2	0	0	0	0	2	20	5	0	0	0	2	0	0	0	0	0	3	0	0	0	0	0	400	400	450	500	3	3	4	4	1	4	2	1	2	3	4	1	1	4	4
272	28	3	2	2	21	3	11	2	0	0	0	0	0	0	3	10	0	0	3	10	0	0	0	0	0	0	0	0	0	0	360	360	540	540	4	4	1	2	1	3	2	1	2	3	2	1	1	1	3
754	1	3	2	2	21	2	6	2	0	0	1	10	1	8	2	10	0	0	2	20	0	0	2	15	2	20	1	15	0	0	120	150	480	540	2	3	1	2	3	3	3	1	2	2	2	2	2	3	3
387	5	2	2	1	19	1	5	2	0	0	1	10	5	0	2	0	0	0	4	0	0	0	0	0	0	0	0	0	0	0	360	360	480	480	3	3	2	3	3	2	1	1	2	2	4	1	1	4	2
669	1	3	2	1	20	2	6	2	0	0	1	0	1	10	1	0	0	0	1	10	0	0	1	10	0	0	0	0	1	10	360	240	480	500	5	3	2	5	5	5	5	1	3	5	5	5	1	5	3
5105	5	2	2	1	18	1	9	2	0	0	1	0	2	30	0	0	0	0	2	30	0	0	0	0	0	0	0	0	0	0	480	12	480	480	2	3	2	2	2	2	2	1	2	2	2	4	4	3	4
287	1	3	2	1	19	2	6	2	3	10	2	0	2	0	4	0	0	0	3	0	3	0	3	0	2	0	2	0	2	0	180	180	60	420	3	3	3	3	3	3	3	3	3	3	3	3	3	3	3
482	1	3	2	1	21	2	6	2	2	10	1	0	3	0	3	0	0	0	3	0	1	0	3	0	7	0	1	0	1	0	300	420	420	540	1	1	1	3	1	4	1	5	1	1	1	1	1	4	1
532	1	3	2	1	20	2	6	2	0	0	0	0	1	10	4	30	1	0	1	10	0	0	0	0	0	0	0	0	0	0	420	300	40	90	5	5	5	5	2	3	2	4	4	4	4	4	4	4	4
286	1	3	1	1	21	3	6	2	7	10	3	0	7	0	7	0	0	0	0	0	0	0	7	0	4	0	0	0	1	0	600	600	480	600	4	3	4	4	1	4	1	2	2	2	3	3	2	4	3
260	1	3	2	1	21	4	4	2	4	10	4	0	7	0	4	0	4	0	4	0	4	0	6	0	4	0	3	0	6	0	100	120	480	720	5	3	3	3	3	4	2	1	4	3	3	3	3	3	3
263	1	3	2	1	21	4	4	2	1	10	2	0	7	0	6	0	0	0	3	0	0	0	1	0	1	0	1	0	0	0	300	300	480	480	3	3	3	3	3	3	3	3	3	3	3	3	3	3	3
283	1	3	2	1	20	2	4	2	0	0	0	0	3	20	2	30	0	0	0	0	0	0	0	0	0	0	0	0	0	0	120	180	600	600	4	4	4	4	4	4	4	4	3	3	4	4	3	4	3
304	1	3	2	1	19	2	4	2	0	0	2	10	5	20	2	0	1	0	4	10	0	0	0	0	0	0	0	0	0	0	20	20	20	20	3	3	3	3	3	3	3	3	3	3	3	3	3	3	3
280	1	3	1	1	19	2	6	2	0	0	0	0	0	0	7	5	0	0	1	0	0	0	0	0	1	5	0	0	0	0	600	600	600	600	5	1	1	1	1	1	1	1	5	5	5	1	1	5	5
1508	1	3	2	2	20	2	6	2	0	0	1	20	2	40	2	20	0	0	1	40	0	0	1	0	0	0	1	0	0	0	120	120	480	540	2	3	3	3	1	2	3	2	3	3	3	3	3	3	3
304	1	3	2	1	20	2	6	2	0	0	0	0	2	40	3	20	2	0	2	20	0	0	0	0	0	0	0	0	0	0	480	480	480	480	3	3	3	3	3	3	3	3	3	3	3	3	3	3	3
508	7	1	1	1	19	1	6	2	0	0	5	10	7	0	0	0	4	0	7	0	0	0	4	0	2	0	0	0	0	0	450	360	360	420	1	2	1	4	3	1	3	4	4	1	1	1	1	3	1
1627	28	3	2	1	20	2	11	2	0	0	1	10	4	15	1	0	1	0	4	10	1	10	1	10	0	0	0	0	1	0	420	360	0	420	3	4	1	4	1	1	1	1	1	1	2	2	2	2	2
268	28	3	2	1	19	1	11	1	0	0	0	0	0	0	7	30	0	0	4	30	0	0	0	0	0	0	0	0	0	0	600	600	600	600	5	5	5	5	5	5	5	5	5	5	5	5	1	5	5
806	7	1	2	2	19	2	6	2	0	0	0	0	0	0	2	10	0	0	1	12	0	0	1	30	0	0	1	0	1	20	300	300	420	480	2	3	1	4	2	4	3	1	1	1	4	4	3	4	3
615	20	4	2	1	21	2	3	2	0	0	0	0	0	0	1	60	1	45	0	0	0	0	0	0	0	0	0	0	0	0	600	720	480	540	4	4	1	4	2	4	3	1	3	4	4	3	4	3	3
424	28	3	2	1	21	1	11	2	0	0	0	0	7	10	7	0	0	0	7	0	7	0	7	0	7	0	2	0	2	0	420	420	2500	1000	3	3	2	3	3	2	2	3	2	2	2	2	1	2	2
406	28	3	1	1	20	2	11	2	0	0	0	0	0	0	1	5	0	0	0	0	0	0	1	10	0	0	1	30	0	0	120	30	480	480	5	5	1	5	2	5	2	2	1	1	1	1	1	1	2
292	5	2	2	2	19	1	3	2	0	0	0	0	3	10	3	0	0	0	3	0	0	0	0	0	0	0	0	0	0	0	200	200	450	450	5	3	1	4	3	3	3	1	3	3	4	2	2	3	3
395	1	3	2	1	21	3	6	2	0	0	1	10	0	0	7	0	0	0	2	0	1	0	5	0	7	0	2	0	2	0	120	180	480	480	3	1	1	3	3	2	1	1	3	2	3	2	2	3	2
1356	1	3	2	1	19	2	6	1	2	10	2	0	6	0	4	0	0	0	7	0	0	0	0	0	3	0	0	0	0	0	300	400	400	600	2	2	3	1	2	3	2	1	3	2	4	1	1	4	4
556	28	3	2	1	18	1	11	2	1	10	2	0	3	0	4	0	0	0	4	0	0	0	2	0	5	0	2	0	0	0	300	180	480	600	3	3	1	2	2	1	2	1	2	2	1	2	1	1	1
1244	28	3	2	1	19	2	11	2	1	10	3	0	2	0	3	0	0	0	2	0	1	0	1	0	0	0	1	0	0	0	300	120	420	480	3	4	3	3	2	3	2	1	2	3	4	3	1	4	4
626	5	2	2	1	20	2	6	1	0	0	1	10	0	0	5	0	0	0	5	0	1	0	5	0	0	0	0	0	0	0	240	240	480	600	4	3	1	2	2	1	1	3	2	2	2	1	1	2	4
472	18	3	2	1	21	2	8	2	0	0	0	0	2	120	2	30	0	0	0	0	0	0	0	0	0	0	0	0	0	0	360	600	480	540	3	3	2	3	3	3	3	3	3	3	3	2	2	3	2
635	28	3	2	1	18	1	11	2	3	10	0	0	0	0	5	20	0	0	0	0	0	0	0	0	0	0	0	0	0	0	360	1340	300	900	2	2	1	2	1	2	2	2	2	1	2	4	4	2	2
586	28	3	2	1	19	1	11	1	3	10	2	0	2	0	4	0	2	0	1	0	1	0	1	0	1	0	1	0	1	0	200	300	360	600	3	1	1	3	3	1	2	1	2	1	1	2	2	5	5
822	1	3	2	1	21	2	6	2	0	0	3	0	0	0	5	20	1	0	4	20	1	0	2	0	0	0	0	0	0	0	480	500	420	500	4	5	2	4	3	4	2	2	3	4	3	4	2	4	4
651	28	3	2	1	20	1	11	2	0	0	0	0	1	10	7	30	1	0	3	20	0	0	1	10	1	20	4	0	1	10	480	240	360	480	2	2	1	3	1	2	1	1	2	1	1	1	1	1	3
835	28	3	2	1	19	2	11	2	1	10	2	0	2	0	4	0	0	0	0	0	0	0	3	0	0	0	0	0	0	0	300	240	540	540	4	3	2	4	3	4	1	1	2	2	2	2	1	3	4
713	1	3	2	1	19	1	4	2	0	0	0	0	7	10	1	0	0	0	7	0	0	0	0	0	7	0	1	0	7	0	315	450	315	360	4	2	1	1	1	1	1	1	2	2	3	1	1	3	1
357	28	3	1	1	19	1	11	2	0	0	0	0	0	0	7	30	3	50	0	0	0	0	0	0	0	0	0	0	0	0	300	300	300	300	5	5	1	1	1	1	5	1	5	5	5	1	1	5	1
980	28	3	1	1	19	1	3	2	0	0	0	0	0	0	7	20	0	0	7	20	0	0	0	0	0	0	0	0	7	0	180	360	420	480	1	1	1	1	1	1	3	1	1	1	1	1	1	1	1
250	1	3	1	1	20	2	6	2	1	5	2	6	4	5	0	0	0	0	3	5	1	5	0	0	1	6	2	7	2	5	120	120	360	400	1	1	1	1	1	1	1	1	1	1	1	1	1	1	1
704	28	3	2	1	19	1	11	2	2	10	2	0	2	0	7	0	0	0	2	0	0	0	3	0	2	0	0	0	0	0	120	40	600	600	3	2	1	3	2	3	2	1	1	1	2	3	1	3	5
638	1	3	1	1	21	4	4	2	0	0	3	10	7	0	3	0	0	0	3	0	0	0	3	0	4	0	0	0	0	0	120	120	600	600	2	2	3	3	2	2	2	1	3	4	3	2	2	3	2
450	28	3	2	1	19	2	11	2	1	10	2	0	4	0	1	0	0	0	1	0	0	0	0	0	0	0	1	0	0	0	300	200	420	480	2	1	2	3	1	2	1	1	1	1	1	1	1	2	1
1364	1	3	2	1	19	1	4	2	0	0	2	10	0	0	3	20	0	0	1	120	0	0	0	0	0	0	0	0	1	15	480	480	360	420	3	3	3	3	4	3	2	1	3	3	2	1	1	4	3
646	18	3	2	1	19	2	2	1	1	60	1	1	1	30	1	120	0	0	0	0	0	0	0	0	0	0	0	0	0	0	500	360	120	1	4	3	2	5	1	3	3	3	3	4	3	2	2	4	4
454	28	3	2	1	20	2	11	2	0	0	1	10	5	20	1	120	0	0	0	0	0	0	1	10	0	0	0	0	0	0	240	120	120	120	3	2	1	3	4	2	2	2	2	3	3	1	2	2	2
628	27	2	2	1	19	2	8	2	1	0	0	0	5	5	2	30	0	0	0	0	0	0	0	0	0	0	0	0	1	20	300	300	360	30	5	5	1	5	5	5	2	1	5	5	5	5	5	5	5
861	1	3	2	1	21	3	4	2	0	0	0	0	2	10	3	40	0	0	0	0	0	0	0	0	0	0	0	0	0	0	480	480	420	420	2	2	2	4	2	4	3	1	3	3	4	4	1	4	4
397	28	3	2	1	18	1	11	2	1	10	2	20	2	0	5	50	0	0	4	0	1	0	1	0	1	0	0	0	0	0	300	300	420	0	3	3	3	3	3	3	3	2	3	3	3	2	1	3	3
494	1	3	2	1	22	4	4	2	0	0	0	0	0	0	2	10	0	0	0	0	2	10	2	0	0	0	0	0	0	0	300	300	600	600	5	5	5	5	5	5	3	2	3	5	5	3	3	4	4
222	1	3	2	1	22	4	4	2	0	0	1	10	1	0	2	20	1	0	2	0	2	0	2	0	2	0	2	0	1	0	120	120	480	480	1	1	1	1	1	1	1	1	1	1	1	1	1	1	1
1480	1	3	2	1	20	2	4	2	0	0	1	10	7	0	6	0	0	0	7	0	0	0	6	0	0	0	0	0	1	0	540	600	450	400	3	4	4	5	3	4	2	3	3	4	4	3	2	3	4
579	1	3	2	1	21	3	6	2	0	0	0	0	0	0	1	30	0	0	0	0	0	0	0	0	2	30	0	0	0	0	360	360	30	30	2	1	1	3	2	2	1	4	1	1	1	2	2	2	2
415	1	3	2	1	20	1	4	2	0	0	0	0	2	10	3	0	0	0	2	0	0	0	0	0	0	0	0	0	0	0	480	480	300	300	3	3	2	5	3	5	5	1	2	2	2	2	1	3	3
1975	1	3	2	1	21	2	6	1	0	0	0	0	0	0	1	30	0	0	1	15	0	0	0	0	1	15	0	0	0	0	240	240	30	30	4	3	2	3	3	3	2	1	3	3	5	3	2	4	4
644	28	3	2	1	20	2	11	2	0	0	7	10	7	0	2	0	0	0	7	0	0	0	1	0	0	0	1	0	0	0	240	240	480	480	1	2	1	2	1	2	1	1	1	1	1	1	1	2	2
308	1	3	2	1	22	3	9	2	2	10	1	0	3	0	4	0	4	0	3	0	3	0	5	0	3	0	3	0	3	0	600	400	560	640	3	2	2	3	2	2	2	2	2	2	2	2	2	2	2
441	1	3	2	1	21	3	9	2	0	0	1	0	7	15	0	0	0	0	0	0	0	0	0	0	0	0	0	0	0	0	300	300	40	50	4	1	1	4	1	4	2	1	3	2	4	4	1	5	3
391	1	3	2	1	20	2	9	2	0	0	0	0	3	10	0	0	0	0	3	0	0	0	0	0	0	0	1	0	1	0	420	420	540	540	2	1	4	5	4	4	1	1	1	1	1	4	1	4	3
340	1	3	2	1	21	3	9	2	0	0	0	0	7	10	0	0	0	0	2	10	0	0	0	0	2	10	0	0	0	0	480	480	480	480	1	1	1	3	1	1	1	1	1	1	1	1	1	1	1
388	28	3	2	1	20	2	11	2	0	0	1	5	2	30	3	20	0	0	0	0	0	0	0	0	0	0	0	0	0	0	60	70	600	600	4	4	2	1	1	1	1	1	2	1	2	1	1	2	2
406	1	3	2	1	21	3	9	2	0	0	3	10	0	0	7	0	0	0	3	0	1	0	7	0	0	0	0	0	0	0	480	480	0	0	3	2	1	4	3	3	2	3	4	3	3	4	3	4	4
332	1	3	1	1	21	2	9	2	1	10	0	0	4	0	0	0	0	0	4	0	2	0	3	0	2	0	0	0	1	0	500	500	120	120	2	2	1	1	1	1	1	1	1	1	1	1	1	3	3
556	1	3	2	1	21	1	9	2	0	0	0	0	0	0	1	90	0	0	1	0	0	0	0	0	1	40	0	0	1	15	600	720	480	540	4	2	1	3	2	3	2	2	1	2	2	2	2	3	4
601	1	3	1	1	20	2	9	1	0	0	1	10	1	0	0	0	1	0	7	0	0	0	1	0	3	0	3	0	1	0	200	300	480	510	4	3	1	3	1	2	1	1	1	3	3	1	2	4	4
459	1	3	2	1	20	2	9	2	1	10	2	0	7	0	5	0	0	0	2	0	0	0	7	0	1	0	1	0	1	0	480	360	540	540	4	4	1	4	3	3	1	1	2	3	4	4	2	3	3
633	28	3	2	1	19	2	11	1	0	0	0	0	3	10	2	30	1	10	0	0	0	0	0	0	0	0	1	8	0	0	180	10	540	600	4	3	3	3	3	3	3	3	3	2	3	1	1	3	3
558	1	3	2	1	19	1	9	2	0	0	6	10	7	0	4	0	0	0	5	0	1	0	1	0	4	0	0	0	1	0	300	300	420	480	4	2	1	4	3	3	2	1	1	2	5	4	2	5	5
217	1	3	1	1	21	4	4	1	0	0	1	10	1	0	2	20	2	0	2	20	2	10	2	0	2	15	4	0	0	0	30	30	30	30	3	3	3	3	3	3	3	3	3	3	3	3	3	3	3
301	1	3	2	1	21	3	9	2	0	0	1	20	1	30	2	10	1	0	0	0	1	0	0	0	0	0	0	0	0	0	20	200	420	420	3	3	3	3	3	3	3	3	3	3	3	3	3	4	3
817	1	3	2	1	19	1	9	2	0	0	0	0	0	0	2	10	0	0	2	10	0	0	1	0	2	0	0	0	0	0	600	720	630	660	4	2	3	4	2	3	1	1	1	3	2	1	1	1	2
428	1	3	2	1	20	1	9	2	0	0	0	0	2	10	2	10	0	0	0	0	0	0	0	0	0	0	0	0	0	0	720	720	480	540	4	4	2	3	1	3	2	2	2	3	4	4	4	4	3
1535	1	3	2	1	17	1	9	2	0	0	0	0	0	0	3	10	0	0	3	10	0	0	3	0	3	0	0	0	0	0	480	240	420	540	2	1	1	3	2	1	2	1	2	1	2	1	1	3	2
224	1	3	2	1	21	3	9	2	1	10	4	0	7	0	1	0	0	0	7	0	2	0	3	0	5	0	0	0	0	0	360	360	420	420	3	2	3	3	2	3	2	2	2	2	2	2	3	3	3
399	1	3	2	1	22	4	9	2	0	0	0	0	0	0	0	0	0	0	1	20	1	5	0	0	0	0	0	0	0	0	600	600	480	540	4	4	2	4	2	4	2	1	3	3	4	2	1	4	2
853	1	3	2	1	19	1	9	2	0	0	0	0	0	0	3	120	0	0	0	0	0	0	2	10	0	0	0	0	0	0	600	500	330	330	1	2	1	2	2	1	2	3	1	1	1	2	1	2	2
540	1	3	2	1	22	4	4	2	0	0	1	30	1	30	1	20	0	0	0	0	0	0	1	30	0	0	0	0	0	0	120	300	540	540	4	3	3	3	2	2	3	2	2	2	4	2	2	3	3
293	1	3	1	1	19	1	9	2	0	0	1	0	5	20	2	30	0	0	0	0	0	0	0	0	0	0	0	0	0	0	300	180	360	600	5	3	3	3	5	3	3	3	3	3	3	3	3	3	3
771	1	3	2	1	18	1	9	2	1	10	1	0	5	0	4	0	3	0	6	0	1	0	1	0	3	0	3	0	1	0	480	480	360	360	3	3	2	3	3	3	1	1	1	1	3	1	2	3	3
441	1	3	2	1	18	1	9	2	0	0	4	10	3	0	0	0	0	0	7	0	1	0	7	0	3	0	0	0	1	0	480	500	360	500	3	2	1	2	1	2	1	1	2	2	3	2	1	3	2
323	1	3	2	1	23	3	4	2	0	0	7	10	7	0	2	0	0	0	7	0	0	0	7	0	7	0	0	0	0	0	480	600	480	0	3	3	3	3	3	3	3	3	3	3	3	3	3	3	3
499	18	3	2	1	19	2	3	2	0	0	1	10	7	0	3	0	0	0	3	0	1	0	2	0	7	0	1	0	0	0	300	300	480	540	3	2	2	3	2	2	1	1	2	2	2	2	3	2	2
548	1	3	2	1	22	3	9	2	0	0	0	0	3	10	3	40	0	0	3	30	0	0	3	10	0	0	0	0	0	0	360	420	480	540	4	4	2	2	1	2	2	1	2	3	3	3	2	4	3
451	1	3	2	1	21	3	6	2	6	10	3	0	2	0	0	0	0	0	3	0	2	0	3	0	5	0	2	0	2	0	300	300	540	540	2	4	3	3	3	3	3	3	3	3	3	3	3	3	3
509	5	2	2	1	21	1	3	2	0	0	1	10	7	0	0	0	1	0	0	0	1	0	1	0	0	0	2	0	2	0	840	840	480	480	2	1	1	4	2	4	2	1	3	2	1	4	4	3	4
589	18	3	1	1	20	2	2	2	0	0	1	0	1	60	2	10	0	0	0	0	0	0	0	0	0	0	0	0	0	0	120	120	480	480	4	3	3	3	2	3	3	2	3	2	2	3	2	3	3
292	1	3	2	1	22	3	6	2	0	0	0	0	7	10	0	0	0	0	0	0	0	0	0	0	0	0	0	0	0	0	600	800	480	180	4	4	1	4	4	4	2	3	3	3	3	3	3	3	3
846	28	3	2	1	19	2	11	2	1	0	1	15	0	0	2	30	0	0	1	30	0	0	1	5	0	0	1	0	1	0	600	360	420	480	2	1	1	2	1	1	1	1	1	1	1	3	2	3	1
243	1	3	1	1	18	1	9	2	0	0	2	5	7	10	1	20	0	0	0	0	0	0	0	0	0	0	0	0	0	0	160	0	480	480	1	1	1	1	1	1	1	1	1	1	1	1	1	1	1
459	25	3	1	1	18	1	5	2	0	0	0	0	0	0	0	0	0	0	0	0	0	0	0	0	0	0	0	0	2	40	120	60	480	540	3	2	2	2	2	2	3	2	2	2	2	1	1	4	3
251	25	3	2	1	19	1	5	2	1	0	1	0	0	0	1	0	7	10	0	0	0	0	0	0	0	0	0	0	0	0	600	600	540	600	3	3	3	3	3	3	3	3	3	3	3	3	3	3	3
270	25	3	2	1	19	1	3	2	0	0	2	5	7	20	3	25	0	0	1	25	0	0	0	0	0	0	0	0	0	0	25	25	25	25	5	4	4	4	4	4	4	4	4	4	4	4	4	4	4
299	25	3	2	1	18	1	5	2	0	0	4	10	0	0	0	0	0	0	3	0	0	0	0	0	0	0	0	0	0	0	500	600	480	600	1	2	1	1	1	2	1	1	1	1	1	1	1	1	1
407	25	3	2	1	18	1	5	2	0	0	0	0	7	10	3	0	7	0	7	0	3	0	3	0	3	0	0	0	0	0	480	480	480	210	2	2	1	4	1	3	1	1	1	1	1	1	1	2	2
421	37	3	1	1	19	1	2	2	2	10	0	0	0	0	0	0	0	0	0	0	0	0	0	0	0	0	0	0	0	0	360	360	420	480	1	1	1	1	1	1	1	1	1	1	1	1	1	1	1
596	37	3	2	1	18	1	2	2	0	0	0	0	7	10	0	0	0	0	5	10	0	0	0	0	0	0	0	0	0	0	300	360	480	600	5	2	1	3	2	3	2	1	2	2	3	2	2	4	2
505	25	3	2	1	19	1	3	2	0	0	7	10	7	0	2	0	7	0	0	0	1	0	5	0	3	0	3	0	1	0	450	450	420	540	4	2	1	4	2	2	2	2	2	2	2	2	2	3	2
517	25	3	2	1	19	1	3	2	0	0	4	10	7	0	3	0	3	0	3	0	3	0	3	0	3	0	0	0	3	0	450	420	420	600	2	3	1	2	3	1	1	1	2	3	4	2	1	1	3
678	25	3	2	1	18	1	5	2	0	0	0	0	1	30	2	30	1	20	0	0	0	0	0	0	1	20	0	0	0	0	40	40	40	40	3	2	2	3	3	3	2	2	3	3	4	3	2	3	3
446	25	3	2	1	18	1	5	2	0	0	0	0	5	20	2	10	2	10	0	0	0	0	0	0	0	0	0	0	0	0	240	480	420	540	5	3	2	2	5	2	2	1	4	4	4	4	4	4	4
315	25	3	1	1	20	2	11	2	0	0	0	0	0	0	0	0	0	0	1	20	0	0	0	0	0	0	0	0	1	20	600	600	360	360	4	2	1	2	2	2	2	1	1	1	1	1	1	1	1
479	25	3	1	1	20	2	5	2	0	0	0	0	1	10	1	0	0	0	0	0	0	0	0	0	1	0	0	0	0	0	600	240	420	480	4	3	3	4	2	4	4	3	4	4	4	2	2	3	4
327	37	3	2	1	19	1	11	2	0	0	0	0	0	0	5	40	0	0	0	0	0	0	1	10	0	0	0	0	0	0	30	30	200	200	4	3	4	4	4	4	4	4	4	4	4	4	4	4	4
473	1	3	2	1	21	3	9	2	3	10	5	0	6	0	7	0	1	0	6	0	0	0	5	0	7	0	0	0	0	0	420	60	540	540	3	2	1	1	1	1	1	1	2	3	4	1	1	5	1
811	25	3	1	1	20	2	5	2	2	10	3	0	6	0	0	0	2	0	6	0	0	0	0	0	3	0	2	0	4	0	300	240	470	500	3	4	2	5	3	4	1	1	2	4	4	3	2	4	4
915	25	3	2	1	18	1	1	2	0	0	0	0	2	10	3	0	2	0	4	0	2	0	2	0	4	0	3	0	1	0	600	450	450	500	4	3	2	3	2	3	1	1	4	3	3	2	3	4	3
576	37	3	2	1	18	1	3	2	0	0	0	0	1	30	2	15	0	0	0	0	0	0	7	10	0	0	0	0	0	0	60	60	60	60	2	3	1	5	5	3	1	1	1	4	5	1	1	2	2
331	37	3	1	1	19	1	6	2	0	0	4	10	7	0	0	0	0	0	1	0	1	0	2	0	3	0	3	0	2	0	20	50	400	500	4	4	2	3	1	3	3	3	3	3	3	3	3	3	3
298	37	3	2	1	18	1	2	2	0	0	0	0	0	0	0	0	0	0	2	20	0	0	0	0	0	0	1	20	0	0	180	180	45	45	2	1	1	2	1	1	1	1	3	1	2	1	1	1	1
257	37	3	1	1	20	1	5	2	0	0	1	0	2	60	2	3	0	0	1	60	0	0	0	0	0	0	0	0	0	0	480	720	480	600	5	5	1	4	1	5	1	1	1	1	5	3	1	5	1
433	1	3	2	1	22	4	9	1	1	10	2	0	3	0	4	0	0	0	5	0	0	0	2	0	2	0	0	0	1	0	480	500	480	540	4	2	2	4	3	3	3	2	4	3	3	3	3	3	2
444	37	3	1	1	20	1	2	1	1	10	3	10	2	5	0	0	1	10	0	0	0	0	0	0	0	0	0	0	0	0	200	200	30	30	2	2	1	3	2	3	2	2	2	2	2	2	2	2	2
677	37	3	2	1	20	1	6	2	0	0	0	0	0	0	1	10	1	10	1	0	0	0	0	0	1	0	0	0	0	0	300	300	420	420	4	1	1	1	1	1	1	1	1	1	1	1	1	1	1
473	37	3	2	1	20	1	9	2	0	0	0	0	1	30	1	0	0	0	1	0	0	0	0	0	0	0	2	0	2	0	150	75	420	420	3	2	1	4	3	3	2	1	3	3	3	3	3	3	3
694	25	3	1	1	19	2	5	2	0	0	0	0	0	0	0	0	0	0	3	10	2	0	3	0	7	0	1	0	1	0	480	300	480	540	1	2	1	1	1	1	1	3	1	1	1	1	1	4	2
298	37	3	2	1	19	1	11	2	0	0	2	10	2	0	1	0	0	0	2	0	1	0	1	0	1	0	1	0	1	0	240	120	420	480	3	2	1	2	2	2	2	2	1	1	1	1	1	1	1
498	1	3	2	1	19	1	6	2	0	0	3	10	7	0	6	0	2	0	7	0	0	0	2	0	7	0	0	0	2	0	260	200	400	480	3	3	1	3	2	2	2	1	1	1	1	1	2	2	3
235	1	3	1	1	20	1	2	1	0	0	0	0	7	0	2	0	2	0	2	0	2	0	2	0	2	30	2	2	2	0	180	180	600	600	1	1	1	1	1	1	1	1	1	1	1	1	1	1	1
263	1	3	1	1	19	1	2	2	0	0	0	0	7	15	1	30	1	0	1	20	1	10	3	0	0	0	1	10	1	10	10	10	600	600	5	5	5	5	5	5	5	5	5	5	5	5	5	5	5
254	25	3	1	1	20	2	9	2	1	5	0	0	0	0	0	0	0	0	0	0	0	0	0	0	0	0	0	0	0	0	200	100	480	0	3	3	3	3	3	3	3	3	3	3	3	3	3	3	3
447	26	4	2	1	19	1	5	2	0	0	0	0	0	0	1	10	0	0	1	10	0	0	2	0	2	0	1	0	0	0	10	10	360	480	4	4	2	4	4	4	1	2	2	4	4	2	2	3	5
464	1	3	2	1	19	1	2	2	0	0	0	0	2	30	4	10	1	30	0	0	0	0	0	0	1	20	0	0	0	0	180	120	360	540	3	2	1	4	2	2	2	2	2	1	2	1	2	3	2
488	1	3	2	1	18	1	2	2	1	10	1	0	4	0	2	0	0	0	4	0	1	0	1	0	3	0	0	0	0	0	420	420	360	540	3	2	2	4	2	3	1	1	2	3	2	4	4	4	2
502	1	3	1	1	20	1	2	2	0	0	0	0	2	20	2	120	0	0	0	0	0	0	1	15	0	0	0	0	0	0	180	180	360	420	3	2	1	3	3	3	2	1	2	2	2	1	1	3	2
498	1	3	2	1	22	3	9	2	1	0	1	20	0	0	3	5	0	0	0	0	1	2	0	0	2	10	1	1	1	1	100	200	40	40	4	3	3	4	4	4	3	2	3	3	3	3	3	3	3
260	26	4	2	1	19	1	5	1	0	0	7	10	7	0	0	0	0	0	7	0	0	0	0	0	7	0	7	0	7	0	1000	1000	100	1000	1	3	1	4	1	2	1	1	1	1	3	3	3	3	3
349	25	3	2	1	19	1	5	2	1	0	1	1	7	1	1	10	1	10	7	0	1	0	0	0	7	0	0	0	0	0	360	360	120	60	3	2	1	2	1	1	2	1	1	1	1	1	1	1	1
435	27	2	2	1	19	2	9	2	7	10	3	0	3	0	4	0	0	0	0	0	0	0	0	0	2	0	1	0	0	0	480	250	60	80	2	2	1	2	3	2	1	1	4	4	4	3	4	4	4
494	25	3	2	1	19	1	5	2	0	0	1	10	7	0	2	0	0	0	7	0	0	0	1	0	0	0	0	0	1	0	480	360	420	580	5	3	5	5	5	4	2	4	5	5	5	5	5	5	5
1762	37	3	2	1	19	1	2	2	0	0	0	0	6	10	2	0	1	0	1	10	0	0	0	0	0	0	0	0	2	0	120	120	360	480	3	3	2	3	2	3	1	1	2	1	2	2	2	4	2
536	28	3	1	1	20	1	11	1	0	0	0	0	1	0	2	10	5	17	0	0	0	0	0	0	2	0	0	0	0	0	240	300	360	420	4	2	3	5	3	4	2	2	4	4	3	2	2	4	4
498	25	3	1	1	18	1	2	2	0	0	2	10	7	0	4	0	4	0	7	0	2	0	0	0	4	0	0	0	0	0	300	300	600	600	1	1	1	1	1	1	5	1	1	5	5	1	1	5	1
554	1	3	2	1	20	2	9	2	0	0	2	10	3	0	3	0	1	0	3	0	1	0	2	0	0	0	1	0	1	0	450	600	400	480	2	2	3	3	2	3	2	2	1	2	2	1	1	3	3
433	13	3	2	1	18	1	10	2	0	0	0	0	1	10	0	0	1	0	3	0	1	0	2	0	2	0	2	0	1	0	240	120	420	480	4	3	1	4	3	3	2	2	2	3	4	3	3	3	3
645	37	3	2	1	19	1	3	2	0	0	1	0	0	0	2	10	0	0	1	20	0	0	0	0	0	0	0	0	0	0	600	720	480	600	4	4	1	4	3	5	1	1	2	5	3	5	5	4	3
586	37	3	1	1	19	1	2	2	0	0	0	0	2	120	0	0	0	0	0	0	0	0	0	0	0	0	0	0	0	0	160	45	480	480	2	3	1	2	2	2	2	2	2	2	2	2	2	2	2
457	37	3	1	1	18	1	2	2	3	10	7	0	7	0	2	0	5	0	7	0	4	0	4	0	4	0	5	0	4	0	300	200	600	600	1	1	1	1	1	1	1	1	1	1	1	1	1	1	1
768	37	3	1	1	18	1	6	2	1	10	0	0	2	10	1	30	1	30	2	20	0	0	1	10	1	20	0	0	0	0	60	120	480	480	3	3	3	3	3	3	1	2	1	2	2	1	1	2	2
899	1	3	2	1	19	1	4	2	0	0	0	0	0	0	4	10	0	0	1	10	0	0	2	0	0	0	0	0	1	0	300	180	480	600	2	1	1	4	1	3	1	1	3	4	4	2	2	3	1
281	27	2	2	1	19	2	5	2	0	0	0	0	7	20	3	0	3	0	5	0	0	0	2	0	7	0	2	0	1	0	50	80	400	540	4	3	2	4	4	3	3	1	3	2	2	2	2	3	2
400	27	2	2	1	19	2	10	2	4	10	7	0	1	0	6	0	0	0	4	0	3	0	4	0	7	0	3	0	2	0	480	480	480	540	1	1	1	4	1	1	1	1	1	1	1	3	3	3	1
526	1	3	2	1	19	2	9	2	0	0	0	0	5	20	0	0	0	0	1	30	0	0	0	0	2	10	1	0	1	0	420	300	420	450	3	3	3	3	3	3	3	3	3	3	3	3	3	3	3
683	37	3	1	1	19	1	6	2	0	0	0	0	0	0	0	0	0	0	0	0	0	0	2	15	2	15	0	0	0	0	360	400	420	480	3	2	1	3	1	1	1	1	1	1	1	1	1	1	1
351	28	3	2	1	19	1	11	2	2	10	3	0	0	0	4	0	0	0	4	0	0	0	2	0	1	0	0	0	0	0	240	240	0	0	2	2	1	1	1	1	1	1	1	3	4	1	1	1	1
337	28	3	2	1	19	1	11	2	0	0	0	0	0	0	0	0	0	0	0	0	0	0	0	0	0	0	1	0	1	60	360	360	10	5555	3	3	3	3	3	3	3	3	3	3	3	3	3	3	3
496	1	3	2	1	20	1	6	2	0	0	1	0	0	0	0	0	1	5	0	0	0	0	0	0	2	10	0	0	0	0	480	360	360	480	5	3	4	5	3	4	4	1	3	3	3	1	1	4	4
668	28	3	2	1	18	1	11	2	0	0	2	10	7	0	2	0	0	0	5	0	2	0	2	0	3	0	5	0	1	0	300	300	480	600	2	3	1	3	3	3	1	1	3	3	3	3	3	4	3
469	5	2	2	1	20	2	9	2	0	0	0	0	0	0	1	10	0	0	0	0	0	0	0	0	0	0	0	0	2	10	240	120	450	480	3	3	3	3	2	3	2	1	2	2	2	2	1	2	3
251	28	3	2	1	18	1	11	1	0	0	1	15	5	10	5	40	0	0	2	35	0	0	1	10	2	10	0	0	1	0	50	50	500	500	4	4	4	4	4	4	4	4	4	4	4	4	4	4	4
564	28	3	2	1	18	1	11	2	0	0	1	20	1	60	1	20	0	0	1	20	0	0	0	0	0	0	0	0	0	0	600	600	600	600	4	4	1	2	2	2	2	2	2	2	2	2	2	2	2
456	28	3	2	1	20	1	11	1	0	0	0	0	4	30	5	20	0	0	0	0	0	0	0	0	0	0	0	0	0	0	60	30	9999	5555	2	2	2	2	2	2	2	2	2	2	2	2	2	2	2
298	28	3	2	1	20	1	11	2	5	0	0	0	3	20	7	30	3	0	0	0	0	0	0	0	0	0	0	0	0	0	240	500	240	240	2	2	2	2	1	5	2	2	4	4	4	4	4	4	3
555	28	3	2	1	19	1	11	1	1	10	1	0	7	0	7	0	4	0	7	0	7	0	7	0	7	0	1	0	1	0	480	480	360	0	3	3	1	3	1	3	2	1	1	1	2	1	1	5	2
588	25	3	2	1	18	1	3	2	0	0	2	10	1	0	0	0	2	0	1	0	1	0	1	0	0	0	0	0	0	0	300	360	60	120	2	3	2	3	2	3	1	1	2	4	4	2	2	4	4
338	28	3	2	1	19	1	11	2	3	10	3	0	3	0	3	0	6	0	2	0	3	0	3	0	3	0	6	0	6	0	60	60	360	30	3	4	2	5	3	3	3	3	3	3	3	3	3	3	3
371	1	3	1	1	20	2	6	2	0	0	7	10	3	0	0	0	1	0	0	0	1	0	1	0	0	0	0	0	0	0	540	600	500	500	3	3	3	5	1	3	1	1	1	1	1	2	1	2	2
215	1	3	1	1	20	2	6	2	0	0	1	10	5	0	0	0	0	0	6	0	1	0	2	0	7	0	4	0	4	0	240	60	420	420	3	3	3	3	3	3	3	3	3	3	3	3	3	3	3
363	1	3	2	1	20	3	9	2	0	0	0	0	0	0	0	0	0	0	0	0	0	0	1	10	0	0	0	0	0	0	600	600	480	500	5	2	1	5	3	4	2	1	3	3	3	4	1	4	4
268	1	3	2	1	19	1	2	2	0	0	0	0	7	10	0	0	0	0	0	0	1	5	0	0	0	0	0	0	0	0	180	180	300	300	5	1	2	5	5	5	5	5	5	5	5	5	5	5	5
478	1	3	2	2	18	1	2	2	7	5	3	0	7	0	5	0	0	0	7	0	2	0	7	0	7	0	0	0	2	0	480	600	420	540	5	3	1	2	4	1	1	1	3	4	5	4	4	4	4
537	1	3	2	1	18	1	2	2	2	10	2	0	7	0	3	0	0	0	3	0	3	0	5	0	7	0	3	0	1	0	560	240	420	600	2	2	2	2	1	3	4	2	3	3	3	4	4	2	3
522	1	3	1	1	21	1	2	2	1	15	2	10	0	0	0	0	0	0	0	0	0	0	0	0	0	0	0	0	0	0	800	1000	480	480	1	1	1	2	1	1	1	1	2	1	2	1	1	2	1
593	1	3	1	1	18	1	2	2	0	0	0	0	0	0	1	10	1	10	0	0	0	0	1	0	0	0	0	0	1	0	240	120	360	480	5	4	1	4	2	3	4	1	2	1	4	1	1	3	4
613	1	3	2	1	18	1	2	2	0	0	2	20	6	0	0	0	0	0	0	0	0	0	4	0	2	0	0	0	1	0	420	600	450	500	3	3	1	2	1	2	1	1	2	1	1	1	1	3	3
545	1	3	2	1	20	2	6	2	0	0	0	0	0	0	0	0	0	0	0	0	0	0	7	10	2	0	0	0	1	0	180	100	480	600	3	3	3	3	3	3	3	3	3	3	3	3	2	4	3
247	28	3	2	1	20	2	11	2	4	10	5	0	7	0	2	0	0	0	7	0	2	0	2	0	0	0	0	0	1	0	180	180	600	600	1	1	1	1	1	1	1	1	1	1	1	1	1	1	1
629	28	3	2	2	19	1	11	2	0	0	0	0	0	0	5	10	2	10	2	0	0	0	0	0	1	0	1	0	0	0	90	60	90	90	2	1	1	1	1	1	1	1	1	3	4	1	1	3	1
927	28	3	2	1	18	1	11	2	0	0	1	3	2	10	5	20	0	0	1	5	0	0	2	10	0	0	0	0	0	0	300	120	420	540	3	2	1	3	2	2	2	1	1	1	1	1	1	3	2
1224	7	1	2	1	18	1	3	2	0	0	1	10	1	0	2	0	1	0	1	0	0	0	0	0	1	0	7	0	7	0	360	360	720	720	5	4	2	4	4	4	1	2	2	2	2	3	3	4	4
463	14	3	2	1	20	2	2	2	0	0	0	0	0	0	3	20	2	20	1	20	0	0	0	0	0	0	0	0	0	0	200	200	420	420	3	3	2	3	3	3	1	2	1	1	1	3	3	3	3
289	14	3	2	1	20	2	11	2	0	0	0	0	0	0	3	20	1	10	4	30	0	0	0	0	0	0	0	0	0	0	5555	240	480	480	4	1	1	2	1	1	1	1	1	1	1	1	1	3	1
349	14	3	2	1	21	2	2	2	0	0	0	0	0	0	0	0	0	0	0	0	1	10	0	0	0	0	0	0	0	0	480	120	480	480	4	3	2	5	1	3	2	4	3	3	3	3	2	3	3
903	28	3	2	1	19	1	11	2	0	0	5	10	5	0	5	0	0	0	5	0	1	0	0	0	0	0	0	0	0	0	180	60	360	480	2	1	1	1	2	2	2	1	2	2	2	1	1	3	2
456	37	3	1	1	19	1	2	2	0	0	0	0	5	10	2	0	0	0	0	0	0	0	0	0	0	0	0	0	0	0	600	600	300	480	1	1	1	1	1	1	1	1	1	1	1	1	1	1	1
1833	1	3	2	1	20	1	6	2	0	0	1	0	0	0	2	30	2	30	0	0	0	0	1	0	0	0	0	0	0	0	250	180	450	600	5	4	1	1	1	2	1	2	1	2	4	2	1	1	5
538	27	2	2	2	20	1	6	2	2	10	2	0	3	0	3	0	0	0	3	0	0	0	0	0	0	0	1	0	1	0	15	17	420	540	5	4	1	4	4	4	3	3	4	4	4	2	2	4	4
414	14	3	2	1	20	2	2	2	1	10	1	0	1	0	1	0	1	0	1	0	1	0	1	0	3	0	0	0	1	0	240	240	480	480	4	2	1	2	1	2	1	1	1	2	2	2	1	3	2
555	14	3	2	1	19	2	2	2	1	10	2	0	7	0	0	0	0	0	7	0	0	0	0	0	1	0	0	0	0	0	480	240	420	600	2	2	1	3	1	4	1	1	3	1	4	1	1	3	4
497	14	3	2	1	20	2	2	2	4	10	3	0	7	0	2	0	0	0	2	0	2	0	3	0	4	0	0	0	0	0	500	360	40	60	3	3	2	4	3	3	2	1	2	3	3	3	2	2	2
961	28	3	2	1	19	1	11	1	1	10	7	0	5	0	5	0	0	0	7	0	4	0	5	0	2	0	1	0	2	0	360	360	400	430	3	1	1	2	3	1	1	2	3	2	2	3	2	2	2
614	14	3	1	1	21	2	2	2	3	10	3	0	5	0	2	0	1	0	7	0	1	0	1	0	0	0	2	0	0	0	540	480	480	640	1	1	1	1	1	1	1	1	1	1	3	3	1	2	1
453	28	3	2	1	20	2	11	2	0	0	0	0	1	40	0	0	0	0	0	0	1	10	1	10	0	0	2	10	0	0	480	720	480	600	4	3	1	2	4	2	3	1	4	4	4	3	3	4	4
1004	14	3	1	1	20	2	2	2	0	0	2	5	7	15	0	0	3	5	2	5	0	0	0	0	0	0	0	0	0	0	240	240	240	240	3	3	1	2	2	3	2	3	3	2	3	2	2	2	2
478	7	1	2	1	18	1	5	2	0	0	0	0	2	30	0	0	2	0	0	0	0	0	2	10	0	0	0	0	0	0	5555	5555	360	540	1	1	1	3	1	1	1	1	3	1	1	5	4	3	1
347	28	3	2	1	22	4	11	2	2	10	1	0	2	0	5	0	0	0	4	0	0	0	0	0	5	0	1	0	0	0	60	60	0	0	4	4	1	2	2	1	2	2	2	2	2	2	3	5	5
505	19	3	2	1	19	1	2	2	5	10	7	0	3	0	5	0	7	0	7	0	5	0	7	0	2	0	2	0	1	0	480	240	420	500	5	2	2	2	2	2	2	2	2	4	4	4	4	5	2
537	1	3	1	1	21	2	3	2	7	10	7	0	7	0	2	60	0	0	0	0	0	0	0	0	0	0	0	0	0	0	600	600	600	600	1	1	1	1	1	1	1	1	5	1	5	1	1	5	1
522	1	3	2	1	19	2	1	2	0	0	0	0	2	0	1	30	0	0	0	0	1	10	1	10	2	20	0	0	0	0	960	600	40	120	5	5	3	5	2	4	3	1	3	4	5	1	3	4	4
467	1	3	1	1	20	2	9	2	0	0	0	0	3	10	0	0	2	30	1	10	0	0	0	0	0	0	0	0	0	0	300	0	360	420	1	2	1	5	1	2	1	1	3	2	2	1	1	2	3
694	1	3	2	1	20	2	1	2	0	0	0	0	2	5	2	10	0	0	0	0	0	0	2	5	2	10	0	0	0	0	600	720	480	600	3	3	2	5	1	3	2	2	4	3	5	3	2	5	4
664	1	3	1	1	20	2	3	2	0	0	0	0	3	0	5	0	3	0	2	0	1	15	1	15	0	0	0	0	0	0	600	300	420	600	2	2	1	4	1	3	1	1	1	1	4	1	1	4	3
826	18	3	2	1	20	2	3	2	4	10	1	0	3	0	0	0	0	0	5	0	0	0	3	0	0	0	1	0	0	0	600	300	420	420	4	2	1	5	2	4	2	1	2	3	2	1	1	2	4
278	1	3	2	2	20	2	7	2	5	10	7	0	7	0	0	0	0	0	7	0	0	0	0	0	6	0	3	0	1	0	420	420	420	300	3	3	1	5	3	5	5	2	5	5	5	5	5	5	5
393	19	3	2	2	18	1	2	2	3	10	3	0	4	0	3	0	2	0	3	0	3	0	2	0	3	0	2	0	3	0	270	270	420	420	4	2	1	3	1	3	1	2	2	2	3	3	4	4	4
446	19	3	2	1	19	1	8	2	0	0	0	0	3	40	0	0	2	15	0	0	0	0	0	0	0	0	0	0	0	0	100	100	360	360	4	4	4	4	3	4	3	4	3	3	3	3	3	3	3
469	7	1	1	1	20	2	2	2	0	0	0	0	3	10	0	0	0	0	2	0	0	0	0	0	1	0	0	0	0	0	400	300	480	540	3	2	1	2	2	2	1	1	2	1	4	4	1	2	3
556	7	1	1	1	19	2	6	2	1	5	1	5	5	20	0	0	0	0	1	20	0	0	0	0	1	1	1	14	0	0	480	12	450	500	3	2	1	5	1	3	2	1	1	1	1	1	1	4	3
1027	14	3	2	1	21	2	6	2	0	0	0	0	4	15	3	5	1	5	7	15	0	0	0	0	0	0	0	0	0	0	300	300	600	600	2	2	1	2	2	2	2	2	2	2	2	2	2	2	2
2438	1	3	2	1	20	2	7	2	0	0	0	0	0	0	2	0	0	0	1	30	0	0	1	10	1	0	0	0	0	0	720	840	420	720	4	4	2	4	2	4	1	1	4	3	5	3	3	4	4
930	19	3	2	1	19	1	2	1	0	0	0	0	2	15	5	10	1	0	4	0	0	0	2	0	3	0	0	0	0	0	120	240	420	480	4	3	1	4	4	4	3	1	3	3	4	5	4	4	5
593	1	3	2	1	20	2	1	2	0	0	1	5	2	10	0	0	0	0	1	10	1	10	3	5	1	5	0	0	0	0	240	300	350	400	4	4	3	4	3	3	1	2	4	4	4	4	4	4	4
535	1	3	2	1	20	2	1	1	0	0	0	0	0	0	0	0	3	20	0	0	0	0	0	0	0	0	0	0	1	10	240	240	360	40	4	4	5	5	4	3	2	2	4	4	4	3	3	5	4
269	19	3	2	2	20	1	2	2	0	0	0	0	2	10	2	0	2	0	1	0	4	0	3	0	2	0	2	0	2	0	720	720	360	120	5	2	3	5	4	5	5	2	3	4	3	4	4	4	4
654	19	3	2	1	18	1	6	2	0	0	1	10	2	10	7	20	0	0	0	0	0	0	1	0	0	0	1	0	1	0	600	40	420	540	3	3	1	5	1	4	2	1	2	3	2	1	1	2	5
253	1	3	2	1	20	2	5	2	7	10	2	0	1	0	0	0	0	0	1	0	0	0	1	0	0	0	1	0	1	0	400	60	420	5555	2	2	2	2	3	3	3	3	3	3	3	3	3	3	3
294	1	3	2	1	20	2	9	2	1	20	1	10	1	60	0	0	0	0	1	40	0	0	0	0	0	0	0	0	0	0	80	60	420	120	1	4	5	1	5	5	1	5	5	5	5	5	5	5	5
313	1	3	2	1	20	2	3	1	0	0	0	0	0	0	0	0	4	10	0	0	1	0	2	0	1	0	2	0	1	0	360	480	480	480	2	2	2	2	2	2	2	2	2	2	3	4	3	3	3
338	1	3	2	1	20	2	7	2	0	0	1	10	0	0	4	0	0	0	0	0	0	0	0	0	0	0	0	0	1	0	500	720	90	120	2	2	1	2	2	2	1	1	2	3	3	4	4	4	3
363	1	3	2	1	20	2	7	2	1	20	1	0	3	30	2	0	0	0	2	10	0	0	0	0	2	10	0	0	0	0	600	200	700	800	4	4	3	4	4	4	3	3	4	5	4	5	3	4	4
407	1	3	2	1	20	2	7	2	0	0	0	0	0	0	7	30	0	0	0	0	0	0	0	0	0	0	0	0	2	15	600	400	320	500	4	2	1	3	4	1	1	1	3	1	3	1	1	4	3
409	1	3	2	1	20	2	7	2	7	10	7	0	7	0	0	0	0	0	7	0	4	0	7	0	7	0	3	0	1	0	360	180	480	600	3	3	1	2	2	2	2	1	3	3	3	3	3	3	3
460	1	3	2	1	20	2	3	2	1	10	1	0	7	0	0	0	0	0	0	0	0	0	3	0	2	0	1	0	1	0	300	300	480	480	3	2	1	3	1	1	1	1	1	1	1	1	1	1	1
212	17	3	1	1	19	1	2	1	0	0	6	10	0	0	6	0	0	0	0	0	0	0	0	0	0	0	0	0	0	0	60	60	600	600	5	4	3	5	3	5	3	4	3	4	3	4	4	5	4
247	17	3	1	1	18	1	2	2	0	0	0	0	1	30	0	0	1	10	1	60	0	0	2	0	0	0	0	0	0	0	60	60	60	60	1	1	1	1	2	2	2	2	1	1	1	1	1	1	1
375	13	3	1	1	19	2	2	2	7	10	5	0	5	0	0	0	0	0	7	0	5	0	3	0	0	0	1	0	0	0	240	600	480	480	1	2	1	1	1	1	1	2	1	1	1	1	1	2	1
352	1	3	2	1	21	2	5	2	3	10	3	0	3	0	3	0	3	0	3	0	3	0	3	0	3	0	3	0	3	0	240	240	420	420	4	3	4	4	3	3	2	1	2	2	2	2	3	3	3
1482	5	2	2	1	19	1	3	2	0	0	2	0	3	0	0	0	0	0	5	0	0	0	1	0	3	60	0	0	0	0	480	480	420	600	4	3	1	4	2	3	1	1	2	3	3	3	3	4	3
335	28	3	2	1	20	2	11	2	0	0	7	2	0	0	3	39	0	0	0	0	0	0	2	1	0	0	0	0	0	0	480	480	39	69	5	5	5	5	2	5	5	1	1	1	1	5	3	3	3
705	7	1	1	1	18	1	2	2	1	10	3	0	2	0	3	0	1	0	2	0	0	0	1	0	1	0	1	0	0	0	300	240	450	450	3	3	3	4	2	3	3	1	2	3	3	3	1	3	3
264	14	3	1	1	20	2	6	2	0	0	2	20	0	0	2	10	0	0	2	30	0	0	0	0	0	0	0	0	0	0	600	600	600	600	3	3	3	3	3	3	3	3	3	3	3	3	3	3	3
415	14	3	1	1	21	2	6	2	0	0	0	0	7	10	1	0	0	0	1	10	0	0	0	0	0	0	0	0	0	0	30	30	300	0	4	4	1	3	3	1	1	1	5	1	4	1	1	1	2
257	14	3	1	1	21	2	2	2	1	10	1	0	1	0	1	0	1	0	1	0	1	0	1	0	1	0	1	0	1	0	180	200	600	600	3	2	2	2	2	2	2	2	2	2	2	2	2	2	2
262	28	3	2	1	20	1	11	2	0	0	2	10	5	0	3	0	0	0	3	0	0	0	3	0	4	0	2	0	3	0	5555	720	400	540	5	3	3	5	3	2	2	2	2	2	2	2	2	2	2
227	14	3	1	1	19	2	2	2	1	15	1	0	0	0	0	0	0	0	1	30	0	0	0	0	0	0	0	0	0	0	100	100	30	30	2	1	1	3	1	1	3	3	1	1	1	1	1	1	1
293	14	3	1	1	21	2	2	2	1	0	0	0	0	0	0	0	2	0	2	45	0	0	1	0	3	15	0	0	0	0	20	45	45	45	3	2	1	4	3	3	1	1	1	1	1	1	2	2	1
605	14	3	2	1	21	2	2	2	3	0	0	0	3	20	7	10	7	0	3	0	2	0	0	0	1	0	1	0	1	0	1000	1000	300	900	5	3	1	5	2	1	4	1	1	1	3	3	4	4	1
555	14	3	2	1	20	2	2	2	1	10	1	0	7	0	2	0	2	0	2	0	1	0	1	0	2	0	1	0	1	0	480	480	30	60	1	1	1	1	4	4	3	3	3	3	2	2	2	4	2
432	28	3	2	1	19	2	11	2	3	10	2	0	5	0	2	0	0	0	2	0	1	0	7	0	1	0	1	0	1	0	150	30	700	800	4	2	1	3	1	2	2	1	2	2	1	4	1	3	2
3017	14	3	1	1	21	2	2	2	0	0	0	0	4	10	3	0	0	0	0	0	0	0	3	0	2	0	2	0	3	0	400	100	420	420	4	5	1	5	4	4	4	1	1	1	2	1	1	5	4
239	31	3	1	2	21	1	5	2	0	0	0	0	0	0	0	0	1	10	1	13	0	0	0	0	1	20	1	5	0	0	60	60	400	20	2	2	2	2	2	2	2	2	2	2	2	2	2	2	2
725	31	3	2	1	19	1	3	2	3	10	1	5	4	15	1	8	2	4	2	5	0	0	1	10	0	0	0	0	0	0	800	800	500	550	3	2	1	2	1	1	2	1	2	1	2	1	1	4	3
232	14	3	2	1	20	2	2	1	2	10	0	0	0	0	0	0	0	0	0	0	0	0	0	0	0	0	0	0	0	0	60	60	60	60	5	5	5	5	5	5	5	5	5	5	5	5	1	5	5
379	14	3	2	1	19	2	2	2	1	10	2	10	7	10	0	0	0	0	0	0	0	0	0	0	0	0	0	0	0	0	9999	0	480	0	3	3	1	4	3	3	3	1	4	4	4	4	4	4	4
431	14	3	2	1	20	2	2	1	0	0	0	0	0	0	2	180	0	0	0	0	0	0	0	0	0	0	1	20	0	0	240	240	50	50	3	2	2	3	3	2	2	1	2	2	1	2	3	4	3
531	14	3	2	1	20	2	2	2	0	0	0	0	1	10	2	120	2	10	1	15	0	0	0	0	1	10	0	0	0	0	180	180	30	30	4	3	3	3	2	3	3	3	4	4	5	4	2	5	4
575	14	3	2	1	20	2	11	2	0	0	0	0	2	10	1	10	0	0	1	20	0	0	1	0	1	10	0	0	0	0	400	400	480	600	4	2	1	4	2	4	4	2	5	3	5	5	5	5	5
285	14	3	2	1	21	2	2	1	0	0	0	0	1	20	1	0	0	0	0	0	0	0	0	0	0	0	0	0	0	0	400	400	400	600	5	2	1	3	3	3	3	1	3	3	1	5	3	3	3
262	14	3	1	1	20	2	2	2	1	0	1	0	1	30	2	5	1	5	1	5	1	0	1	0	1	5	1	0	1	5	300	300	300	5	4	1	1	1	1	1	1	1	1	1	1	1	1	1	1
336	14	3	2	1	21	2	2	2	0	0	0	0	2	20	0	0	0	0	0	0	0	0	0	0	0	0	0	0	0	0	120	100	60	60	4	4	1	4	3	3	1	2	4	4	4	1	2	4	4
404	14	3	2	1	20	2	2	2	7	10	0	0	0	0	7	0	5	0	0	0	0	0	0	0	2	0	1	0	1	0	720	360	600	800	3	2	1	4	3	3	3	3	2	2	2	3	3	3	3
518	14	3	2	1	19	2	2	2	0	0	0	0	5	10	0	0	1	4	2	10	0	0	0	0	0	0	0	0	2	0	360	90	30	30	2	2	1	3	3	3	1	1	1	1	1	2	2	2	2
619	13	3	2	1	20	3	2	2	0	0	0	0	0	0	0	0	0	0	0	0	0	0	0	0	3	10	3	10	0	0	300	120	420	600	3	1	1	3	3	3	1	1	2	2	4	2	2	4	3
2386	14	3	2	1	20	2	2	2	0	0	0	0	1	10	1	180	0	0	1	30	0	0	1	10	0	0	0	0	0	0	480	180	560	510	4	4	2	4	4	3	1	1	1	2	3	3	2	3	3
2742	14	3	2	1	19	2	2	2	0	0	0	0	0	0	1	10	0	0	0	0	0	0	0	0	0	0	1	10	0	0	600	300	420	540	4	3	1	3	4	2	3	1	2	2	1	4	4	4	3
530	27	2	2	1	19	1	2	2	0	0	1	5	0	0	2	90	0	0	2	30	0	0	0	0	4	15	0	0	0	0	600	600	720	0	5	5	5	5	1	5	4	1	5	5	5	5	1	5	5
416	3	3	2	1	20	2	10	2	1	10	0	0	0	0	0	0	0	0	0	0	0	0	0	0	0	0	0	0	0	0	10	10	600	10	3	3	2	1	4	1	1	1	1	1	1	1	1	1	1
664	13	3	1	1	21	3	2	2	2	10	7	0	7	0	7	0	0	0	5	0	3	0	3	0	7	0	0	0	0	0	300	300	360	600	5	5	5	5	5	5	5	1	5	5	5	5	1	3	5
517	13	3	2	1	20	3	2	2	1	0	0	0	7	10	0	0	0	0	0	0	0	0	0	0	0	0	0	0	0	0	360	360	480	480	2	2	1	2	2	1	1	5	2	1	1	1	1	1	1
488	28	3	1	1	20	2	11	2	0	0	7	10	7	0	3	0	0	0	3	0	0	0	7	0	0	0	0	0	0	0	240	240	420	540	5	5	1	5	1	5	5	3	5	5	5	5	3	5	5
452	28	3	2	1	20	2	11	2	0	0	0	0	0	0	2	10	0	0	0	0	1	10	1	0	2	0	0	0	0	0	270	180	480	120	3	2	1	3	1	1	3	1	3	4	3	3	3	3	3
462	1	3	1	1	19	2	2	2	3	10	2	0	1	0	0	0	0	0	0	0	2	0	2	0	0	0	2	0	0	0	600	400	30	90	2	2	1	1	2	2	2	2	2	2	2	2	1	2	2
226	1	3	1	2	19	1	2	2	7	10	2	0	4	0	2	0	1	0	1	0	2	0	1	0	2	0	5	0	3	0	480	480	10	480	1	1	1	1	1	1	1	1	1	1	1	1	1	1	1
400	1	3	2	1	18	1	6	2	7	10	7	0	7	0	0	0	0	0	1	0	0	0	5	0	7	0	4	0	1	0	400	400	600	600	3	3	3	3	3	3	3	3	3	3	3	3	3	3	3
314	1	3	2	1	19	1	2	1	0	0	0	0	0	0	2	10	1	10	2	0	0	0	1	0	0	0	1	0	0	0	480	480	540	540	2	2	1	2	2	1	1	4	2	1	5	5	2	4	1
630	1	3	2	1	18	1	6	1	3	10	3	0	6	0	2	0	0	0	2	0	3	0	3	0	3	0	4	0	1	0	300	240	600	600	4	2	1	4	3	3	3	1	2	4	3	3	1	4	4
1199	1	3	2	2	19	1	2	1	0	0	2	10	2	20	2	10	0	0	0	0	1	5	7	10	0	0	0	0	0	0	480	240	60	600	5	2	4	5	3	4	2	1	3	5	4	1	1	5	5
363	1	3	1	1	21	2	2	2	0	0	0	0	3	10	2	0	3	0	3	0	2	0	2	0	0	0	0	0	1	0	720	720	30	20	3	5	3	3	2	4	5	1	3	5	5	1	1	5	1
358	17	3	2	1	19	1	2	2	0	0	0	0	2	10	0	0	0	0	0	0	0	0	0	0	0	0	0	0	0	0	600	400	480	60	4	2	1	2	2	3	2	1	2	2	3	2	2	3	3
324	1	3	2	1	20	1	6	2	7	10	7	0	7	0	1	0	1	0	1	0	2	0	1	0	5	0	2	0	5	0	720	720	360	500	5	3	2	2	2	2	2	2	5	5	5	5	3	5	5
210	1	3	2	1	18	1	6	2	0	0	0	0	0	0	2	10	3	10	2	0	2	0	1	0	1	0	3	0	3	0	200	200	500	30	5	5	5	5	3	3	1	3	3	3	3	3	3	3	3
232	1	3	1	1	18	1	6	2	0	0	0	0	0	0	0	0	0	0	0	0	0	0	0	0	1	10	1	0	1	0	500	500	60	60	5	5	5	5	5	5	5	5	5	5	5	5	5	5	5
590	1	3	2	2	19	1	6	2	0	0	0	0	0	0	0	0	0	0	0	0	0	0	0	0	0	0	0	0	1	10	540	540	390	480	3	2	2	3	2	2	1	1	2	2	3	2	2	4	2
277	1	3	2	1	21	2	2	2	1	10	7	0	0	0	0	0	0	0	0	0	0	0	0	0	0	0	0	0	1	0	600	600	420	540	5	5	5	5	5	5	5	5	5	5	5	5	5	5	5
266	1	3	1	1	19	2	2	2	0	0	0	0	0	0	7	10	0	0	0	0	1	0	0	0	0	0	7	0	1	10	9999	0	420	540	3	3	3	3	3	3	3	3	3	3	3	3	3	3	3
397	1	3	2	1	20	2	3	2	0	0	7	10	7	0	2	0	0	0	7	0	0	0	7	0	4	0	1	0	1	0	300	300	480	500	4	3	2	3	4	4	2	4	4	4	4	3	3	4	4
483	1	3	2	1	20	2	3	2	0	0	7	10	7	0	2	0	0	0	7	0	1	0	0	0	7	0	5	0	1	0	480	480	480	600	3	2	2	4	3	2	1	2	3	4	3	4	2	4	3
501	1	3	2	1	20	2	3	2	5	10	4	0	7	0	4	0	1	0	7	0	4	0	1	0	7	0	1	0	0	0	720	360	480	600	2	2	4	4	3	4	2	1	3	3	3	4	3	4	4
616	1	3	2	1	19	2	2	2	3	10	7	0	4	0	1	0	0	0	3	0	0	0	2	0	0	0	3	0	1	0	500	350	400	650	3	1	1	4	3	2	4	1	4	2	3	2	1	5	4
317	1	3	2	1	20	2	1	2	7	0	7	7	7	10	2	0	0	0	0	0	0	0	7	0	0	0	1	0	1	0	480	420	480	500	5	1	1	2	5	1	1	2	1	1	1	1	1	1	4
357	1	3	2	1	20	2	1	2	2	10	1	0	7	0	3	0	2	0	7	0	0	0	0	0	4	0	7	0	1	0	500	200	50	60	4	1	1	4	5	5	3	3	1	1	3	1	1	3	3
418	1	3	2	1	20	2	1	2	0	0	0	0	0	0	3	30	0	0	0	0	0	0	0	0	0	0	0	0	1	90	5555	240	320	720	3	2	1	1	3	2	1	3	2	3	3	1	1	2	2
471	1	3	2	1	19	2	1	2	0	0	1	10	5	0	0	0	0	0	0	0	0	0	1	0	0	0	2	0	1	0	100	100	100	100	3	4	2	4	4	3	3	2	2	2	2	2	2	2	2
597	37	3	2	1	18	1	2	2	1	10	4	0	4	0	3	0	0	0	0	0	2	0	4	0	4	0	0	0	0	0	360	240	480	480	2	2	4	4	3	2	1	1	2	1	3	1	1	2	3
228	5	2	1	1	20	2	5	2	0	0	3	10	7	0	1	0	0	0	6	0	0	0	0	0	2	0	1	0	1	0	420	60	50	16	3	3	3	3	3	3	3	3	3	3	3	3	3	3	3
404	5	2	2	1	20	1	9	2	0	0	0	0	1	60	0	0	0	0	0	0	0	0	0	0	0	0	0	0	0	0	240	480	600	700	3	3	3	5	2	3	1	1	2	3	2	3	1	3	4
246	5	2	2	2	19	2	6	2	0	0	2	10	2	0	7	0	7	0	0	0	0	0	0	0	0	0	0	0	0	0	600	600	480	480	3	1	1	4	3	3	3	3	3	3	3	3	3	3	3
432	5	2	2	1	19	1	1	2	1	10	2	0	2	0	0	0	0	0	0	0	0	0	3	0	0	0	2	0	1	0	360	720	420	500	1	2	1	2	2	2	2	2	2	3	3	2	2	2	2
333	5	2	2	1	19	2	9	2	0	0	2	10	3	0	1	0	4	0	5	0	0	0	0	0	0	0	4	0	1	0	480	540	60	60	4	2	1	3	1	2	4	1	2	4	4	4	4	4	4
395	5	2	1	1	20	2	2	2	1	10	1	10	2	30	0	0	0	0	0	0	0	0	0	0	0	0	1	0	1	0	9999	0	0	0	4	4	4	4	4	4	4	4	4	4	4	4	4	4	4
457	5	2	2	1	18	1	2	2	0	0	0	0	7	10	0	0	0	0	7	0	0	0	3	0	0	0	2	0	2	0	240	240	420	420	4	2	1	4	3	3	2	1	2	3	3	1	1	3	4
302	5	2	1	1	19	2	9	2	1	5	1	0	1	10	3	5	0	0	1	20	0	0	0	0	0	0	0	0	0	0	240	240	540	600	4	2	1	3	2	2	1	1	4	4	4	4	4	2	2
759	5	2	1	1	19	1	7	2	3	10	7	0	7	0	0	0	7	0	0	0	0	0	0	0	0	0	4	0	0	0	300	300	500	500	3	3	1	3	2	2	1	1	4	3	4	5	1	5	3
466	5	2	2	1	18	1	11	2	0	0	0	0	3	10	0	0	0	0	0	0	0	0	4	10	0	0	0	0	0	0	240	180	540	540	1	1	1	3	1	3	1	1	2	3	1	2	2	3	2
592	5	2	2	1	20	2	6	2	1	10	1	0	1	0	2	0	0	0	7	0	0	0	3	0	0	0	1	0	1	0	540	540	30	60	4	3	1	1	1	3	2	2	1	4	2	4	3	3	4
420	5	2	2	1	18	1	7	2	3	10	6	0	4	0	2	0	0	0	4	0	3	0	3	0	7	0	6	0	4	0	240	240	420	420	4	3	3	5	2	2	3	2	3	3	3	3	2	4	4
531	5	2	2	1	21	3	2	2	0	0	1	7	3	10	2	20	0	0	2	20	0	0	2	20	2	15	0	0	0	0	420	420	540	600	5	4	5	5	1	2	1	1	5	5	5	2	2	4	5
681	5	2	2	1	19	1	9	2	0	0	0	0	5	10	4	0	0	0	7	0	0	0	0	0	5	0	0	0	0	0	120	120	480	480	2	1	1	2	2	3	1	1	3	4	2	3	2	4	2
511	5	2	2	1	19	1	11	2	0	0	0	0	0	0	0	0	0	0	0	0	0	0	0	0	1	10	0	0	0	0	240	200	360	320	5	5	4	5	5	4	3	3	5	5	4	4	4	5	3
892	5	2	2	1	20	2	6	2	0	0	0	0	0	0	0	0	0	0	0	0	0	0	0	0	3	20	0	0	0	0	400	400	480	480	4	4	4	4	4	4	2	3	3	3	3	3	3	3	3
434	5	2	2	1	18	1	6	2	0	0	7	10	7	0	0	0	0	0	0	0	1	0	1	0	7	0	0	0	0	0	360	300	360	480	3	4	1	5	2	4	4	1	3	3	5	5	5	4	5
587	5	2	2	1	21	3	9	2	0	0	0	0	0	0	3	30	0	0	7	10	0	0	0	0	0	0	0	0	0	0	600	600	720	720	5	4	2	3	4	4	1	1	4	4	5	1	2	4	5
457	5	2	2	1	18	1	2	2	6	10	7	0	7	0	1	0	0	0	7	0	3	0	3	0	6	0	2	0	1	0	240	300	420	540	4	2	1	2	1	2	1	1	3	3	3	2	3	3	3
625	5	2	2	1	19	2	2	2	0	0	0	0	1	25	1	5	0	0	1	10	0	0	0	0	1	30	0	0	0	0	300	250	360	480	3	3	1	3	1	2	1	1	2	1	3	2	1	2	2
480	5	2	2	1	18	1	2	2	0	0	0	0	5	10	2	0	0	0	1	0	0	0	0	0	0	0	0	0	0	0	360	300	450	540	4	4	1	2	1	1	1	1	1	1	1	1	1	1	1
294	5	2	2	1	20	1	11	2	2	0	6	0	5	10	7	0	0	0	2	0	0	0	3	0	2	0	2	0	2	0	60	60	480	480	3	3	3	3	3	3	3	3	3	3	3	3	3	3	3
601	5	2	2	2	19	1	12	2	0	0	1	0	0	0	1	0	0	0	4	30	0	0	2	10	0	0	2	0	0	0	700	700	360	360	5	4	1	5	2	3	3	2	3	4	3	3	1	4	4
1239	5	2	1	1	19	1	2	2	7	10	7	0	7	0	0	0	1	0	7	0	1	0	2	0	7	0	3	0	4	0	500	450	540	560	3	2	1	3	1	1	1	2	1	1	2	1	1	3	1
1412	5	2	1	1	20	2	6	2	0	0	0	0	0	0	4	10	0	0	0	0	0	0	0	0	0	0	1	120	2	120	180	360	360	480	3	1	1	2	1	1	1	2	1	1	1	1	1	1	1
2432	5	2	2	1	21	2	4	2	1	10	5	0	7	0	1	0	0	0	5	0	0	0	3	0	5	0	6	0	6	0	120	120	420	420	3	3	1	3	2	3	3	2	1	1	2	1	1	2	2
309	5	2	2	1	20	2	3	2	0	0	2	10	7	0	3	0	0	0	7	0	2	0	2	0	7	0	2	0	0	0	360	420	480	480	4	4	1	4	4	4	1	1	1	1	1	3	1	4	4
321	5	2	2	1	20	2	6	1	1	10	3	0	4	0	0	0	0	0	6	0	2	0	4	0	3	0	0	0	0	0	180	300	400	420	4	5	1	4	4	4	2	3	3	3	3	3	3	3	3
413	5	2	2	1	20	2	6	2	0	0	0	0	3	60	0	0	0	0	0	0	0	0	0	0	0	0	0	0	0	0	480	400	420	420	3	2	1	1	1	1	2	1	2	2	2	2	2	4	4
338	5	2	1	1	19	1	6	2	0	0	0	0	0	0	0	0	0	0	0	0	0	0	7	10	0	0	0	0	0	0	720	720	420	420	1	1	1	1	1	1	1	1	1	1	1	1	1	1	1
664	5	2	2	2	20	2	6	2	0	0	1	0	2	15	0	0	0	0	1	30	0	0	4	20	0	0	0	0	0	0	180	240	420	540	5	5	5	5	1	5	5	1	3	3	2	1	1	3	5
794	5	2	2	1	20	2	6	2	0	0	7	10	7	0	0	0	0	0	7	0	0	0	3	0	3	0	0	0	0	0	480	480	20	20	3	3	3	3	3	4	3	3	4	4	4	5	5	5	4
593	5	2	2	1	21	2	6	2	1	10	4	10	5	10	2	20	0	0	0	0	0	0	1	10	0	0	1	5	0	0	900	900	300	480	5	5	1	4	5	3	2	1	4	5	4	2	3	3	3
319	5	2	1	1	19	1	2	2	0	0	0	0	7	15	0	0	0	0	0	0	0	0	0	0	0	0	0	0	0	0	360	240	420	420	4	1	1	4	1	4	1	1	4	4	1	2	2	5	2
282	33	3	2	1	19	2	9	2	0	0	0	0	0	0	0	0	1	10	1	0	0	0	0	0	0	0	0	0	0	0	480	480	540	120	1	1	1	1	1	1	1	1	2	2	2	2	2	2	2
228	33	3	2	1	20	2	11	2	2	0	2	0	3	10	2	10	2	10	2	0	2	0	1	0	1	0	2	0	2	0	45	45	360	180	3	3	3	3	3	3	3	3	3	3	3	3	3	3	3
242	33	3	2	1	20	2	9	2	0	0	0	0	3	40	0	0	0	0	0	0	0	0	0	0	0	0	0	0	0	0	5555	5555	600	5555	5	3	1	1	5	1	5	1	1	1	1	5	5	5	5
698	33	3	2	1	19	2	9	2	0	0	0	0	1	20	5	20	0	0	1	20	0	0	0	0	6	15	0	0	0	0	60	60	480	560	3	2	1	2	1	1	2	1	1	1	1	1	2	3	1
793	33	3	2	1	20	2	9	2	0	0	0	0	0	0	1	0	0	0	2	60	1	10	1	10	1	10	0	0	0	0	150	120	450	540	5	5	1	4	3	4	3	1	2	4	4	5	5	5	4
443	33	3	2	1	20	2	9	2	0	0	3	10	3	15	0	0	0	0	0	0	0	0	1	10	0	0	0	0	0	0	200	600	9999	5555	3	3	1	3	1	2	1	1	1	3	2	3	3	4	3
871	33	3	2	1	20	2	9	2	1	10	5	0	2	0	2	0	0	0	2	0	0	0	1	0	0	0	0	0	0	0	360	300	30	420	4	2	1	4	4	5	1	2	4	3	4	1	2	5	5
587	33	3	2	1	21	2	2	2	0	0	7	10	7	0	1	0	0	0	1	0	0	0	3	0	0	0	0	0	0	0	240	200	40	90	5	4	1	4	2	4	3	1	3	4	3	2	2	4	3
579	33	3	2	1	20	2	2	2	0	0	2	5	3	10	0	0	0	0	0	0	0	0	3	20	0	0	0	0	0	0	500	400	540	540	2	2	1	2	1	1	1	1	1	1	1	1	1	1	1
662	33	3	2	1	20	2	11	2	7	10	5	0	7	0	2	0	2	0	7	0	3	0	3	0	3	0	3	0	3	0	180	300	480	600	2	2	1	2	2	2	1	1	2	2	2	2	2	2	2
726	33	3	2	1	21	2	2	2	0	0	1	10	3	0	0	0	0	0	0	0	1	0	3	0	0	0	0	0	0	0	180	240	500	450	4	3	1	4	4	4	3	1	3	4	4	4	2	4	4
1102	33	3	2	1	20	2	9	2	0	0	3	10	7	0	2	0	0	0	7	0	0	0	2	0	7	0	1	0	2	0	300	300	60	0	3	3	1	2	2	2	2	1	1	2	5	2	2	4	2
360	1	3	2	1	20	1	6	2	0	0	0	0	0	0	1	10	0	0	0	0	0	0	1	10	0	0	0	0	0	0	5555	5555	240	240	4	2	2	4	2	4	1	3	3	3	3	3	3	3	3
211	1	3	1	1	20	1	2	2	6	0	4	0	5	10	3	3	1	10	2	2	2	0	4	2	3	0	1	2	2	2	120	120	120	120	1	1	1	1	1	1	1	1	1	1	1	1	1	1	1
527	33	3	2	1	20	2	9	2	1	10	0	0	7	10	0	0	0	0	2	10	0	0	0	0	0	0	0	0	0	0	300	300	480	60	3	2	4	4	3	2	4	4	2	3	2	4	2	3	2
553	33	3	2	2	20	2	2	2	0	0	1	10	1	30	1	10	0	0	0	0	0	0	0	0	0	0	0	0	0	0	300	200	40	60	3	2	2	3	3	3	2	1	2	2	4	2	3	2	2
484	33	3	2	1	21	2	9	2	0	0	0	0	3	30	0	0	0	0	0	0	0	0	2	10	0	0	0	0	0	0	550	550	600	600	3	3	2	4	3	3	4	4	4	3	4	2	2	4	4
749	33	3	2	1	20	2	2	2	0	0	0	0	2	20	1	0	0	0	0	0	0	0	0	0	1	10	0	0	0	0	300	200	450	700	4	3	1	2	4	5	4	2	4	4	4	1	2	4	2
1165	5	2	1	1	18	1	2	2	0	0	0	0	7	10	0	0	0	0	2	0	0	0	0	0	0	0	3	0	0	0	720	420	450	540	4	2	1	4	2	3	3	3	3	3	2	2	2	3	3
878	5	2	2	1	21	2	7	2	0	0	0	0	0	0	0	0	0	0	0	0	0	0	1	5	0	0	0	0	0	0	780	420	450	600	1	1	1	3	1	2	2	4	2	1	2	4	3	4	3
319	5	2	2	1	20	2	6	2	0	0	1	10	1	30	0	0	0	0	0	0	0	0	0	0	0	0	0	0	0	0	600	600	480	600	4	3	1	5	2	4	4	4	2	4	2	1	1	3	3
343	5	2	2	1	21	2	9	2	0	0	3	0	3	20	0	0	0	0	7	0	0	0	2	10	2	0	0	0	0	0	720	720	600	1200	4	3	2	4	2	3	4	1	3	4	5	3	2	4	2
429	5	2	2	1	19	2	6	2	2	10	5	0	5	0	1	0	0	0	7	0	0	0	2	0	0	0	0	0	0	0	240	360	480	540	1	1	1	2	2	1	1	1	3	3	4	2	1	4	3
439	5	2	2	1	20	2	9	1	0	0	1	10	0	0	1	0	3	0	1	0	0	0	3	0	1	0	0	0	0	0	480	480	30	45	4	3	2	4	1	3	2	1	2	2	3	2	1	4	2
495	5	2	2	1	20	2	3	2	2	10	2	0	5	0	4	0	0	0	5	0	1	0	1	0	5	0	0	0	0	0	720	360	360	360	4	4	1	4	1	3	2	1	2	3	2	1	1	3	4
1177	5	2	2	1	20	2	7	2	0	0	1	10	2	0	6	0	0	0	0	0	0	0	0	0	0	0	1	0	0	0	420	350	420	480	4	4	4	5	4	5	2	4	3	2	2	1	1	4	4
543	5	2	2	1	19	2	5	2	1	10	2	0	0	0	0	0	0	0	3	0	0	0	3	0	0	0	0	0	0	0	600	720	480	500	4	4	4	5	4	4	2	1	2	3	4	1	1	3	4
850	5	2	2	1	20	2	5	2	1	5	0	0	0	0	0	0	0	0	7	20	0	0	0	0	0	0	0	0	0	0	720	720	420	420	2	2	1	1	1	1	1	1	1	1	5	1	1	3	5
794	5	2	2	1	19	2	6	2	0	0	7	10	7	0	0	0	0	0	7	0	0	0	4	0	2	0	0	0	0	0	660	660	420	540	3	3	3	3	3	3	2	1	3	2	4	3	1	4	4
973	5	2	2	1	21	2	9	2	1	10	0	0	1	0	1	0	0	0	0	0	0	0	0	0	0	0	0	0	0	0	600	600	420	480	4	4	3	4	2	3	2	1	2	4	3	1	2	3	2
892	5	2	2	1	20	2	6	1	3	10	2	0	7	0	3	0	2	0	7	0	0	0	0	0	0	0	0	0	0	0	90	90	480	480	1	1	1	4	1	1	1	1	2	3	2	4	4	4	3
1182	5	2	2	1	19	2	6	2	0	0	5	10	2	0	0	0	0	0	2	0	0	0	2	0	2	0	0	0	0	0	780	720	480	600	3	3	3	3	1	3	2	1	2	2	1	1	1	2	2
1035	5	2	2	1	20	2	9	2	1	10	3	0	0	0	0	0	5	0	2	0	2	0	3	0	1	0	1	0	1	0	360	360	360	420	3	2	2	3	2	3	1	1	4	2	3	4	4	4	3
586	5	2	2	2	20	2	3	2	0	0	0	0	3	15	0	0	0	0	0	0	0	0	1	0	3	0	1	0	0	0	400	300	420	480	4	2	3	4	2	4	3	2	4	4	4	4	4	2	4
278	5	2	2	2	19	2	6	2	0	0	0	0	7	10	0	0	0	0	7	0	0	0	1	0	7	0	4	0	2	0	600	600	600	700	3	2	1	3	3	3	3	3	3	3	3	3	3	3	3
744	5	2	2	1	19	2	3	2	0	0	0	0	4	10	3	0	0	0	4	0	0	0	0	0	3	0	0	0	0	0	100	100	480	600	4	3	2	2	2	2	1	1	1	1	1	2	2	2	1
341	5	2	2	1	20	2	9	2	0	0	1	10	0	0	0	0	0	0	0	0	0	0	0	0	0	0	0	0	0	0	100	200	30	30	3	3	2	1	1	2	1	1	2	2	3	4	3	4	4
422	1	3	2	1	21	2	4	2	0	0	0	0	4	20	0	0	1	8	0	0	0	0	3	5	0	0	0	0	0	0	240	120	420	420	3	2	1	2	2	2	2	1	2	2	1	2	2	4	3
584	1	3	2	1	21	2	4	2	0	0	0	0	2	15	0	0	1	15	0	0	0	0	0	0	2	15	2	5	1	15	180	360	600	720	2	3	1	2	3	3	1	1	2	2	4	4	4	4	3
304	1	3	2	1	21	2	4	2	0	0	0	0	3	10	3	0	3	0	3	0	0	0	2	0	2	0	2	0	2	0	360	400	500	500	3	3	3	3	3	3	3	3	3	3	3	3	3	3	3
308	1	3	2	1	21	2	4	2	0	0	0	0	2	10	1	0	1	0	1	0	2	0	2	0	2	0	1	0	1	0	90	90	360	360	2	2	2	4	4	2	2	1	3	4	4	1	2	4	4
612	5	2	2	2	20	2	7	2	5	10	6	0	7	0	0	0	1	0	5	0	3	0	4	0	7	0	3	0	3	0	600	500	500	500	2	1	1	2	1	2	2	1	1	1	1	2	1	2	1
755	5	2	2	1	19	2	5	2	0	0	1	0	0	0	0	0	0	0	5	20	0	0	0	0	0	0	0	0	0	0	600	600	420	420	3	1	1	4	2	3	2	1	3	4	4	3	3	4	4
1016	1	3	2	1	21	2	4	2	0	0	0	0	0	0	5	10	0	0	2	10	1	5	1	0	1	10	0	0	0	0	240	240	540	540	5	4	2	4	2	4	2	2	4	3	3	3	3	3	3
288	5	2	2	1	20	2	3	2	1	35	0	0	0	0	0	0	0	0	0	0	0	0	0	0	0	0	0	0	0	0	35	40	600	600	3	3	3	3	3	3	3	3	3	3	3	3	3	3	3
249	1	3	2	1	19	2	4	2	1	10	1	0	5	0	6	0	0	0	2	0	1	0	1	0	0	0	0	0	0	0	200	200	240	60	4	3	1	3	4	4	4	1	4	4	4	4	4	4	4
355	1	3	1	1	18	1	2	2	0	0	0	0	2	30	0	0	0	0	0	0	0	0	0	0	0	0	0	0	0	0	240	240	400	440	3	3	3	3	3	3	3	3	3	3	3	3	3	3	3
428	1	3	1	1	19	1	2	2	0	0	0	0	3	15	0	0	0	0	0	0	0	0	4	10	3	10	0	0	1	15	800	800	500	500	1	1	1	1	5	5	5	5	1	1	1	1	1	5	1
463	1	3	1	1	19	1	2	2	0	0	1	5	0	0	0	0	0	0	0	0	1	0	1	0	0	0	0	0	1	0	800	1000	500	400	5	5	5	5	5	5	5	5	5	5	5	5	1	3	2
463	1	3	1	1	20	1	2	2	7	6	0	0	1	20	0	0	0	0	0	0	0	0	0	0	0	0	0	0	1	20	600	600	400	480	2	2	2	2	2	2	2	2	2	2	2	2	2	2	2
320	5	2	2	1	19	2	1	2	3	10	7	0	7	0	1	0	0	0	7	0	1	0	0	0	2	0	2	0	0	0	360	480	480	540	5	2	2	5	5	5	2	4	5	5	5	5	5	5	5
801	22	3	2	1	19	1	4	2	0	0	0	0	3	10	1	0	0	0	1	0	0	0	3	0	1	0	3	0	0	0	360	240	420	540	2	2	1	3	2	4	1	1	2	4	4	4	4	4	1
530	1	3	1	1	19	1	2	2	7	10	7	0	7	0	0	0	0	0	0	0	0	0	0	0	0	0	0	0	1	0	750	600	450	600	3	2	2	2	2	2	1	2	2	3	3	2	2	3	2
475	1	3	2	1	20	1	9	2	0	0	0	0	3	0	3	20	0	0	7	0	1	0	1	0	3	10	0	0	1	0	800	800	600	600	5	1	2	5	4	3	1	1	5	3	4	2	1	5	4
248	1	3	1	1	20	2	2	2	1	10	1	0	1	0	1	10	1	10	1	10	1	10	1	10	1	10	1	10	1	10	60	60	60	60	3	3	3	3	3	3	3	3	3	3	3	3	3	3	3
528	1	3	2	1	20	2	2	2	0	0	5	10	7	0	2	0	2	0	2	0	0	0	5	0	5	0	2	0	1	0	600	600	480	480	4	2	2	2	2	2	2	2	1	2	2	1	2	2	2
677	1	3	2	1	19	1	9	2	0	0	0	0	0	0	0	0	0	0	0	0	0	0	2	10	7	20	0	0	1	10	480	480	420	420	2	1	2	3	2	3	1	4	2	2	4	2	1	4	3
561	1	3	2	1	20	2	2	2	1	0	1	0	0	0	0	0	0	0	0	0	0	0	7	10	0	0	0	0	0	0	480	300	360	400	1	1	1	2	1	1	1	1	1	2	4	2	3	5	5
463	1	3	2	1	21	2	2	2	5	10	6	0	6	0	4	0	4	0	6	0	4	0	6	0	6	0	4	0	4	0	50	60	60	30	3	3	3	3	3	3	3	3	3	3	3	3	4	4	4
293	1	3	2	1	20	2	2	2	2	0	2	0	0	0	2	15	2	30	1	30	0	0	0	0	0	0	0	0	0	0	480	480	360	360	2	4	1	2	1	1	1	1	4	1	1	3	3	2	1
218	1	3	2	1	19	2	2	2	2	10	1	10	1	3	0	0	0	0	0	0	0	0	0	0	0	0	0	0	0	0	300	300	480	600	4	3	1	4	3	3	3	3	4	4	4	4	4	4	4
348	1	3	2	1	21	2	2	2	0	0	0	0	4	5	1	14	1	14	0	0	0	0	1	10	0	0	0	0	0	0	180	180	480	480	3	4	1	3	1	1	2	1	1	2	1	1	3	3	3
297	7	1	2	1	17	1	6	2	1	10	0	0	1	10	3	50	0	0	1	10	0	0	0	0	0	0	0	0	0	0	240	240	480	20	5	4	1	3	1	5	5	1	4	4	4	4	4	4	4
543	28	3	2	1	20	2	11	2	0	0	0	0	1	30	0	0	0	0	1	30	0	0	0	0	0	0	1	0	0	0	480	240	720	720	2	1	1	1	2	2	1	1	1	1	1	1	1	1	1
258	1	3	2	1	19	1	2	2	0	0	1	30	0	0	2	30	0	0	0	0	0	0	0	0	0	0	0	0	0	0	300	300	60	60	5	4	4	4	4	4	4	4	4	4	4	4	4	4	4
338	1	3	2	1	19	1	11	2	0	0	7	10	7	0	7	20	0	0	0	0	0	0	0	0	0	0	0	0	1	0	360	300	540	540	2	2	1	3	2	1	1	1	2	2	3	3	2	5	2
489	1	3	2	1	20	2	2	2	1	10	1	0	1	0	0	0	0	0	0	0	0	0	1	0	0	0	1	0	1	0	360	360	420	30	3	3	1	2	2	2	3	2	3	2	3	3	3	3	3
470	1	3	2	1	18	1	2	2	4	10	1	0	2	0	1	0	0	0	1	0	0	0	2	0	1	0	1	0	1	0	200	130	400	450	3	3	1	4	2	4	3	1	1	2	2	2	2	3	2
211	1	3	2	1	18	1	2	2	0	0	0	0	2	5	0	0	0	0	2	5	0	0	0	0	0	0	0	0	0	0	5555	0	480	600	5	4	1	1	5	1	1	1	1	1	1	1	1	5	5
245	1	3	1	1	18	1	2	2	0	0	0	0	7	0	0	0	0	0	1	15	0	0	0	0	0	0	0	0	0	0	300	300	480	420	4	4	4	4	1	3	2	1	3	4	3	4	3	3	3
329	1	3	2	1	18	1	1	2	0	0	3	10	7	0	1	0	0	0	7	0	1	0	6	0	7	0	2	0	0	0	500	600	500	600	5	4	5	5	1	5	2	1	5	3	2	5	5	5	5
401	1	3	1	1	19	1	4	2	1	0	1	0	7	20	2	0	0	0	2	0	1	0	3	0	1	0	2	0	3	0	480	600	400	480	2	1	1	2	1	2	1	2	1	2	3	1	1	3	3
562	1	3	2	1	19	1	4	2	0	0	0	0	3	10	2	10	0	0	0	0	0	0	0	0	3	10	0	0	0	0	480	300	420	480	2	2	1	3	1	3	2	1	2	3	2	2	1	2	2
298	1	3	2	1	18	1	12	2	0	0	0	0	3	20	7	180	0	0	0	0	0	0	2	10	1	30	0	0	0	0	120	120	480	180	1	1	1	3	1	3	1	1	1	1	1	1	1	4	1
611	1	3	2	1	19	1	4	2	1	0	1	0	7	10	0	0	4	5	1	15	0	0	0	0	0	0	1	0	1	0	420	420	350	60	4	4	1	1	1	1	2	2	1	1	1	2	2	4	4
525	1	3	2	1	19	1	1	2	1	10	3	0	7	0	2	0	0	0	7	0	4	0	3	0	7	0	2	0	2	0	300	300	420	500	3	3	3	3	3	3	2	2	2	3	3	2	2	3	3
404	22	3	2	1	19	1	2	2	7	10	7	0	2	0	0	0	0	0	0	0	1	0	1	0	0	0	1	0	1	0	300	120	30	300	3	3	3	3	3	3	3	3	3	3	3	3	3	3	3
224	18	3	1	1	21	2	2	2	0	0	0	0	0	0	0	0	0	0	0	0	0	0	1	30	1	30	0	0	1	30	30	30	360	540	4	4	4	4	4	4	4	4	4	4	4	4	4	4	4
259	18	3	1	1	20	1	6	2	0	0	0	0	0	0	0	0	2	10	0	0	0	0	0	0	0	0	0	0	0	0	200	20	420	210	5	3	1	5	3	5	5	5	5	4	3	2	5	4	3
463	5	2	2	1	20	2	6	2	0	0	7	10	7	0	2	0	2	0	7	0	2	0	3	0	7	0	7	0	4	0	500	200	360	480	2	3	1	4	3	3	3	1	2	2	2	2	3	2	2
271	18	3	2	1	20	1	5	2	0	0	0	0	0	0	2	40	0	0	0	0	0	0	3	10	0	0	0	0	0	0	420	120	420	30	4	3	1	3	3	3	2	1	3	2	2	4	3	3	3
628	18	3	1	1	19	1	5	2	0	0	0	0	7	10	7	0	7	0	7	0	0	0	0	0	0	0	0	0	0	0	9999	0	0	0	1	1	1	1	1	1	1	1	1	1	1	1	1	1	1
255	3	3	1	1	19	1	10	2	0	0	0	0	7	10	0	0	7	0	2	0	0	0	0	0	2	0	2	0	0	0	480	480	420	420	5	5	5	5	5	5	5	5	5	5	5	5	5	5	5
406	3	3	1	1	19	1	10	2	1	10	7	0	7	0	0	0	0	0	0	0	0	0	1	0	7	0	3	0	2	0	360	360	480	480	2	2	1	2	2	2	2	2	2	2	2	2	2	2	2
463	3	3	2	1	20	2	10	2	0	0	2	10	7	0	0	0	0	0	7	0	0	0	0	0	0	0	0	0	0	0	480	480	480	600	2	2	1	2	1	1	1	1	1	1	1	1	1	2	1
358	3	3	1	1	19	2	10	2	0	0	0	0	1	10	2	0	0	0	7	0	0	0	0	0	0	0	0	0	0	0	180	600	420	480	5	1	1	1	1	1	1	1	1	1	1	1	1	1	1
381	3	3	1	1	18	1	10	2	0	0	7	10	7	0	0	0	0	0	7	0	0	0	7	0	7	0	3	0	3	0	300	400	400	500	5	5	2	2	1	1	1	1	1	1	1	1	1	1	1
459	3	3	1	1	18	1	2	2	0	0	0	0	2	20	0	0	0	0	0	0	2	10	2	10	0	0	0	0	0	0	600	600	420	420	3	3	1	2	2	4	2	1	3	4	2	1	1	3	4
495	3	3	1	1	19	1	10	2	2	10	3	0	7	0	0	0	0	0	7	0	0	0	2	0	6	0	4	0	3	0	480	350	450	550	4	4	1	4	2	1	1	1	2	1	2	1	1	2	2
323	3	3	2	1	20	2	3	2	0	0	7	0	5	0	3	60	3	15	7	0	4	0	2	0	4	0	2	0	1	0	500	600	500	500	3	4	2	4	3	2	1	1	2	2	3	4	1	4	2
592	3	3	1	1	19	1	10	2	7	10	7	0	7	0	2	0	5	0	7	0	0	0	7	0	5	0	3	0	4	0	200	100	480	500	5	5	1	5	1	4	2	1	3	2	4	2	1	3	3
649	3	3	2	1	21	3	10	2	0	0	0	0	0	0	0	0	0	0	0	0	0	0	2	10	0	0	0	0	2	0	850	850	390	390	3	3	4	4	3	5	2	1	3	4	3	1	1	5	4
684	3	3	1	1	20	2	10	2	0	0	0	0	1	30	0	0	5	5	0	0	0	0	0	0	0	0	1	0	1	0	720	600	480	480	1	1	1	4	1	4	1	1	3	1	1	1	1	4	4
489	3	3	2	1	19	1	9	2	2	10	7	0	7	0	1	0	0	0	6	0	0	0	7	0	2	0	0	0	0	0	480	200	460	600	4	4	3	5	4	3	2	2	3	3	2	3	3	4	2
386	32	2	2	1	19	1	3	2	0	0	0	0	7	10	1	0	0	0	0	0	0	0	0	0	0	0	2	0	1	0	300	300	480	480	4	1	1	1	1	1	1	1	2	2	2	2	2	2	1
585	3	3	2	1	18	1	3	2	1	10	1	0	4	0	0	0	3	0	5	0	0	0	5	0	0	0	1	0	0	0	720	600	60	60	3	4	1	3	2	3	1	1	3	3	2	1	1	3	3
619	3	3	2	1	18	1	3	2	1	10	1	0	3	0	0	0	0	0	7	0	1	0	2	0	2	0	3	0	1	0	720	720	360	480	3	3	2	4	3	3	2	2	4	4	4	3	3	4	4
488	3	3	2	1	19	2	10	2	7	10	7	0	3	0	0	0	0	0	7	0	1	0	5	0	1	0	0	0	1	0	540	400	500	600	1	2	1	1	2	2	2	1	2	2	2	2	2	2	2
622	3	3	1	1	20	2	10	2	0	0	0	0	7	10	1	0	0	0	3	0	0	0	0	0	4	0	2	0	2	0	480	480	480	480	4	2	1	3	1	3	1	1	2	1	1	1	1	2	2
429	3	3	2	1	21	2	10	2	0	0	0	0	1	60	1	0	1	0	1	0	0	0	0	0	1	0	1	0	1	0	600	600	420	480	3	2	1	3	1	3	2	1	3	2	2	2	2	3	2
742	3	3	1	1	19	1	10	2	2	20	0	0	1	0	0	0	0	0	7	0	0	0	2	10	0	0	0	0	0	0	400	360	480	600	3	2	1	3	2	2	2	1	2	1	3	2	2	3	3
441	3	3	1	1	19	1	10	2	0	0	3	10	7	0	0	0	0	0	2	0	0	0	2	0	5	0	3	0	3	0	500	500	500	500	3	3	3	3	3	3	3	3	3	3	3	3	3	3	3
805	3	3	2	1	19	1	9	2	0	0	5	10	5	0	0	0	0	0	7	0	0	0	5	0	2	0	0	0	0	0	180	120	480	480	4	4	2	3	2	3	3	2	1	1	2	2	1	4	3
400	3	3	1	1	20	2	10	2	0	0	0	0	7	10	0	0	0	0	7	0	0	0	7	0	2	0	3	0	2	0	5555	5555	420	480	5	5	1	1	5	5	1	1	5	5	5	1	1	5	1
437	3	3	1	1	22	3	10	2	0	0	1	0	0	0	0	0	0	0	0	0	0	0	1	0	0	0	0	0	1	60	600	800	480	600	1	1	1	1	1	1	1	1	1	1	1	1	1	1	1
390	3	3	1	1	18	1	10	2	0	0	0	0	7	10	0	0	0	0	7	0	0	0	2	0	5	0	5	0	5	0	300	100	500	500	2	1	2	2	2	2	1	1	2	2	1	3	3	3	2
1155	3	3	1	1	20	2	10	2	0	0	0	0	5	10	0	0	0	0	0	0	0	0	1	0	3	0	1	0	1	0	480	360	480	600	4	2	1	3	3	3	3	1	3	3	3	1	1	4	3
506	3	3	2	1	19	1	10	2	1	3	0	0	7	6	0	0	0	0	3	6	0	0	0	0	0	0	1	3	0	0	600	660	30	30	4	3	2	3	3	3	2	2	4	3	4	4	3	4	3
529	3	3	2	1	21	3	10	2	0	0	0	0	0	0	0	0	0	0	7	10	0	0	0	0	0	0	0	0	0	0	540	480	480	600	3	2	2	4	1	2	1	1	1	1	2	1	1	3	4
269	32	2	2	1	19	1	12	2	1	6	1	6	7	20	1	10	1	0	1	10	1	0	1	0	1	0	1	0	2	0	600	600	480	500	3	3	3	3	3	3	3	3	3	3	3	3	3	3	3
850	3	3	2	1	18	1	10	2	0	0	0	0	7	10	1	0	4	0	7	0	0	0	5	0	3	0	2	0	1	0	340	120	60	70	3	2	1	3	1	3	1	2	5	5	5	5	4	4	4
837	3	3	2	1	20	2	10	2	0	0	7	10	7	0	0	0	0	0	1	0	0	0	2	0	5	0	4	0	4	0	600	480	480	720	4	2	1	3	2	2	1	1	1	4	4	1	1	2	3
351	32	2	2	1	19	1	9	2	2	10	0	0	2	0	3	0	7	0	2	0	1	0	2	0	2	0	2	0	0	0	120	30	420	480	5	5	3	4	2	2	2	2	5	5	5	5	5	5	5
256	32	2	2	1	18	1	1	2	4	10	5	0	2	0	2	0	5	0	2	0	2	0	1	0	3	0	3	0	0	0	480	180	420	420	3	2	2	2	2	2	2	2	2	2	2	2	3	3	3
416	3	3	2	1	20	2	10	2	0	0	7	10	0	0	0	0	0	0	7	0	0	0	0	0	0	0	0	0	1	0	480	360	480	540	1	1	1	2	1	1	1	1	1	1	1	1	1	4	2
395	32	2	2	1	19	1	3	2	5	10	0	0	5	10	1	0	0	0	0	0	0	0	0	0	0	0	0	0	0	0	9999	0	0	0	1	1	1	1	1	1	1	1	1	1	1	1	1	1	1
332	32	2	2	1	19	1	3	1	1	10	1	0	1	0	3	0	0	0	1	0	1	0	3	0	1	0	0	0	0	0	200	200	400	600	4	1	1	1	4	2	1	1	1	1	1	1	2	2	2
463	32	2	2	1	20	1	9	1	2	10	7	0	7	0	0	0	7	0	7	0	0	0	7	0	7	0	7	0	0	0	600	700	480	540	3	3	3	3	3	3	3	3	3	3	3	3	3	3	5
273	3	3	2	1	19	1	10	2	0	0	0	0	1	30	2	0	2	0	2	0	0	0	2	0	2	0	0	0	0	0	300	300	480	480	3	3	1	3	3	3	3	3	1	3	2	3	3	3	3
231	3	3	2	1	19	1	10	2	0	0	5	10	4	0	0	0	0	0	7	0	0	0	7	0	0	0	0	0	0	0	300	600	360	420	4	4	4	4	4	4	4	4	4	4	4	4	4	4	4
434	32	2	2	1	19	1	3	2	0	0	1	10	3	0	2	0	4	0	1	0	1	0	1	0	1	0	1	0	0	0	250	120	10	0	3	2	1	3	1	2	1	1	3	5	5	5	4	4	3
522	32	2	2	1	19	1	1	2	7	10	5	0	5	0	2	0	0	0	0	0	3	0	4	0	0	0	0	0	0	0	900	400	480	500	4	4	3	5	2	5	3	1	1	5	3	3	2	5	4
461	32	2	2	1	19	1	12	2	0	0	7	10	7	0	0	0	0	0	7	0	0	0	3	0	7	0	0	0	0	0	300	500	420	600	3	2	1	3	3	2	3	1	1	1	1	1	1	1	3
1986	3	3	2	1	19	2	10	2	0	0	0	0	7	10	0	0	0	0	7	0	0	0	0	0	0	0	0	0	7	0	600	600	420	600	4	3	2	5	2	4	1	1	3	3	5	4	2	5	4
1337	3	3	2	1	20	2	10	2	0	0	0	0	3	60	3	0	0	0	0	0	0	0	0	0	3	0	2	0	1	0	480	360	420	480	3	2	1	3	3	3	1	1	2	1	1	1	1	2	3
708	32	2	2	1	19	1	9	2	0	0	0	0	0	0	2	20	0	0	1	10	0	0	0	0	0	0	0	0	0	0	360	360	400	120	4	4	3	3	2	4	2	2	2	2	2	2	2	4	4
414	3	3	2	1	19	2	10	2	7	10	4	0	0	0	0	0	0	0	2	0	0	0	0	0	0	0	1	0	1	0	600	600	480	480	2	2	2	3	2	2	2	1	1	2	2	3	3	2	1
846	32	2	2	1	19	1	12	2	3	10	2	0	2	0	2	0	0	0	7	0	0	0	3	0	6	0	5	0	1	0	50	180	24	25	3	3	1	3	3	3	3	3	3	3	3	3	3	3	3
216	3	3	2	1	19	1	10	2	0	0	2	10	7	10	0	0	0	0	0	0	0	0	1	0	0	0	0	0	0	0	10	10	10	600	3	3	3	3	3	3	3	3	1	1	1	1	1	1	1
323	3	3	2	1	20	2	10	2	7	10	7	0	7	0	0	0	5	0	7	0	0	0	0	0	0	0	1	0	1	0	720	200	360	600	3	4	1	3	3	3	3	3	3	3	3	3	3	3	3
431	32	2	2	1	18	1	11	2	0	0	0	0	0	0	1	30	0	0	0	0	0	0	1	5	1	10	1	10	0	0	480	480	480	480	1	2	1	5	1	3	3	1	1	1	1	2	1	2	2
664	32	2	2	1	19	2	6	1	0	0	2	10	3	30	1	0	1	0	2	0	0	0	1	0	1	0	2	0	1	0	200	300	580	780	3	3	2	3	1	2	2	1	2	2	1	2	2	3	3
1020	3	3	2	1	20	1	3	1	0	0	0	0	1	30	1	50	0	0	0	0	0	0	0	0	0	0	2	30	0	0	500	400	450	500	2	3	1	2	2	2	1	1	2	2	3	3	3	4	1
2689	3	3	1	1	18	1	10	2	0	0	0	0	0	0	0	0	0	0	0	0	0	0	0	0	1	10	0	0	0	0	720	720	330	20	4	3	1	5	5	4	4	5	5	5	5	5	5	5	5
255	3	3	1	1	19	2	10	2	0	0	2	0	1	0	4	10	4	0	4	38	3	0	3	0	5	0	3	0	2	10	180	300	420	480	3	3	2	4	3	4	4	2	2	2	2	2	2	2	2
893	3	3	2	1	19	2	10	2	0	0	0	0	7	20	0	0	0	0	0	0	1	2	1	0	0	0	0	0	0	0	840	600	390	480	5	4	5	5	1	5	5	1	4	4	4	4	4	1	4
721	32	2	2	1	18	1	11	2	1	10	3	0	4	0	4	0	2	0	3	0	0	0	2	0	3	0	4	0	0	0	480	300	480	600	1	1	1	5	2	3	1	4	2	3	5	3	2	3	4
3436	3	3	2	1	19	2	10	2	7	10	7	0	7	0	0	0	0	0	7	0	0	0	7	0	0	0	1	0	1	0	840	600	480	500	2	2	1	2	2	3	2	1	2	3	2	1	1	2	3
429	32	2	2	1	19	2	9	2	1	10	0	0	0	0	0	0	7	0	1	0	0	0	0	0	0	0	1	0	1	0	360	300	480	540	5	5	3	5	5	5	3	5	3	5	5	5	2	5	5
615	3	3	2	1	19	2	10	2	2	10	2	0	6	0	1	0	0	0	7	0	0	0	2	0	5	0	1	0	1	0	300	240	480	540	3	3	1	3	2	2	1	2	4	3	4	2	2	3	3
440	3	3	1	1	20	2	10	1	0	0	5	10	7	0	0	0	0	0	7	0	0	0	0	0	0	0	1	0	1	0	360	360	420	480	3	3	3	3	3	3	3	3	3	3	3	3	3	3	3
1011	32	2	2	1	20	2	9	2	0	0	0	0	0	0	2	10	0	0	3	10	0	0	2	0	0	0	0	0	0	0	300	120	480	600	3	3	3	4	3	3	1	1	3	3	3	3	1	4	3
349	3	3	1	1	19	2	9	2	1	10	5	0	7	0	0	0	5	0	4	0	1	0	2	0	6	0	3	0	3	0	200	200	200	200	2	2	1	3	2	2	2	2	2	3	2	1	1	2	1
482	3	3	1	1	20	2	3	2	0	0	2	0	7	10	4	20	0	0	7	10	0	0	0	0	0	0	1	0	0	0	480	480	0	0	4	4	2	4	1	2	1	1	1	1	1	1	1	1	3
286	32	2	2	1	19	1	3	2	0	0	0	0	3	10	2	0	5	0	2	0	0	0	7	0	2	0	0	0	0	0	600	600	360	720	3	3	3	3	3	3	3	3	3	3	3	3	3	3	3
1497	32	2	2	1	18	1	6	2	0	0	7	10	7	0	0	0	7	0	0	0	0	0	0	0	0	0	2	0	0	0	450	300	420	480	3	2	1	4	1	4	1	1	2	3	1	1	1	4	5
354	3	3	1	1	21	2	10	2	0	0	0	0	7	10	0	0	0	0	7	0	0	0	7	0	7	0	1	0	1	0	200	200	420	540	4	4	1	4	4	4	1	1	2	3	3	1	1	3	3
672	3	3	1	2	21	2	10	2	1	10	2	0	5	0	0	0	0	0	1	0	0	0	1	0	2	0	2	0	0	0	360	420	420	420	3	3	1	3	1	1	2	1	2	2	2	1	2	2	3
672	3	3	2	2	19	2	6	2	4	10	7	0	7	0	0	0	0	0	7	0	2	0	5	0	1	0	4	0	1	0	180	480	420	30	3	4	2	3	2	4	1	1	2	1	1	2	2	1	4
465	3	3	2	1	17	1	3	2	1	10	2	10	0	0	0	0	0	0	0	0	1	0	1	0	0	0	1	0	0	0	300	120	420	480	4	2	1	4	3	5	2	2	3	3	3	3	3	3	3
527	32	2	2	1	20	1	9	2	0	0	0	0	4	10	0	0	0	0	0	0	0	0	0	0	4	0	0	0	0	0	360	360	480	48	3	3	2	3	3	3	2	2	2	2	2	2	2	2	2
210	3	3	2	1	20	1	10	2	0	0	0	0	4	30	0	0	0	0	0	0	0	0	0	0	0	0	0	0	0	0	300	300	500	200	3	3	3	3	3	3	3	3	3	3	3	3	3	3	3
240	3	3	2	1	18	1	10	2	1	10	1	0	1	0	0	0	1	0	5	0	1	0	1	0	3	0	1	0	2	0	100	60	100	39	3	3	3	3	3	3	3	3	3	3	3	3	3	3	3
381	32	2	2	1	18	1	9	2	0	0	0	0	0	0	0	0	7	10	0	0	0	0	0	0	0	0	1	0	1	0	840	600	480	600	3	2	1	3	1	2	1	1	2	2	2	2	2	2	2
483	3	3	2	1	18	1	10	2	1	10	1	0	7	0	0	0	0	0	7	0	1	0	1	0	1	0	1	0	1	0	5555	5555	450	510	2	2	1	3	1	2	1	1	1	2	2	2	2	2	2
1484	32	2	2	1	19	1	11	2	0	0	1	5	5	20	2	10	0	0	3	10	0	0	2	10	2	5	3	0	0	0	5555	5555	480	600	1	1	2	1	2	1	2	1	1	1	4	1	1	3	2
811	32	2	2	1	19	2	2	2	0	0	0	0	1	10	2	120	1	5	0	0	0	0	1	60	0	0	1	30	0	0	400	100	480	600	2	3	1	4	4	4	2	1	1	1	1	4	4	4	4
599	32	2	1	1	19	1	5	2	2	10	1	0	4	0	1	0	1	0	2	0	1	0	1	0	2	0	1	0	1	0	240	280	240	40	2	2	4	2	4	3	1	1	3	3	3	4	3	3	4
465	32	2	2	1	19	1	3	1	2	10	5	0	6	0	1	0	0	0	2	0	1	0	2	0	2	0	1	0	0	0	600	360	320	320	3	1	1	1	1	1	1	2	1	1	1	1	1	3	1
1208	32	2	2	1	19	1	11	2	0	0	6	10	2	30	0	0	0	0	0	0	0	0	1	5	0	0	1	0	0	0	520	660	420	600	1	1	1	3	1	3	3	1	3	4	4	1	2	4	3
629	32	2	2	2	21	2	10	2	7	2	5	0	7	0	0	0	3	0	2	0	1	0	1	0	0	0	1	0	0	0	400	100	360	360	4	2	1	5	1	5	2	1	2	3	3	1	1	4	3
528	32	2	2	1	19	1	10	2	1	10	7	0	1	0	7	0	0	0	1	0	2	0	1	0	0	0	2	0	2	0	300	120	480	540	3	2	2	3	1	2	1	1	2	1	4	4	1	4	4
555	11	3	1	1	21	2	3	2	0	0	0	0	0	0	0	0	0	0	0	0	0	0	0	0	0	0	1	10	1	40	360	240	360	420	2	1	3	2	2	3	1	1	3	4	4	1	1	3	2
334	7	1	2	1	19	2	2	2	0	0	0	0	2	10	0	0	0	0	2	10	0	0	1	10	2	10	2	10	0	0	120	120	480	480	3	3	2	3	2	2	3	1	2	2	2	2	1	3	3
224	11	3	2	1	21	2	3	2	2	10	0	0	0	0	2	0	1	0	4	0	0	0	0	0	0	0	0	0	0	0	360	360	300	420	4	3	1	2	4	2	1	2	4	4	4	4	4	4	4
352	7	1	2	1	19	1	9	2	7	10	7	0	7	0	0	0	2	0	7	0	7	0	7	0	7	0	5	0	5	0	500	500	460	700	5	5	2	4	3	3	2	1	3	3	3	3	3	3	3
1178	11	3	2	1	19	1	3	2	0	0	0	0	1	30	1	20	1	0	1	10	0	0	0	0	0	0	0	0	0	0	360	360	20	20	3	3	3	3	3	3	3	3	3	3	3	3	3	3	3
607	11	3	2	1	21	2	3	2	7	10	6	0	7	0	2	0	2	0	2	0	0	0	4	0	1	0	1	0	3	0	360	300	420	480	4	3	4	4	2	3	1	1	2	4	3	2	2	3	5
572	11	3	2	1	20	2	2	2	5	10	7	0	3	0	0	0	5	0	1	0	0	0	7	0	0	0	1	0	1	0	180	180	490	120	3	2	1	2	2	2	2	1	1	3	3	1	1	3	3
957	11	3	2	1	20	2	3	2	0	0	0	0	0	0	0	0	0	0	0	0	0	0	0	0	0	0	1	10	0	0	960	960	360	420	2	2	4	1	1	5	3	1	2	5	3	1	1	3	3
365	32	2	2	1	19	2	10	2	1	10	7	0	7	0	1	0	0	0	7	0	0	0	0	0	4	0	0	0	0	0	300	300	300	300	3	3	3	3	3	3	3	3	3	3	3	3	3	3	5
1948	3	3	1	1	21	1	10	2	0	0	0	0	7	10	0	0	0	0	7	0	0	0	0	0	0	0	0	0	0	0	480	480	480	480	1	1	1	1	1	1	1	1	1	1	1	1	1	4	1
472	7	1	2	1	19	1	5	2	3	10	7	0	1	0	0	0	0	0	7	0	0	0	3	0	2	0	1	0	0	0	800	80	360	480	2	1	2	3	1	2	1	1	1	1	1	3	3	2	1
691	11	3	2	1	19	2	3	2	3	10	7	0	7	0	2	0	0	0	2	0	4	0	3	0	7	0	3	0	2	0	200	350	410	460	2	2	2	3	3	3	2	4	2	2	2	3	3	4	3
1070	11	3	2	1	20	2	3	2	0	0	5	10	1	0	1	0	0	0	1	0	0	0	1	0	0	0	0	0	1	0	120	60	360	540	4	3	2	4	1	3	2	2	4	3	4	3	3	3	4
543	12	4	2	1	20	2	2	2	0	0	0	0	1	40	0	0	0	0	0	0	1	5	0	0	0	0	0	0	0	0	500	300	420	500	1	1	1	2	2	3	1	1	1	2	2	2	2	2	3
414	12	4	2	1	20	2	2	2	0	0	1	10	0	0	2	15	0	0	0	0	0	0	0	0	0	0	0	0	0	0	600	600	360	600	2	4	1	3	2	1	4	1	3	2	5	5	2	3	1
404	12	4	2	1	20	2	2	2	0	0	1	15	2	15	0	0	0	0	0	0	0	0	0	0	0	0	0	0	0	0	270	120	40	120	3	2	1	2	1	1	1	1	2	1	1	3	3	3	2
1461	11	3	2	1	20	2	3	2	1	10	4	0	2	0	0	0	5	0	2	0	0	0	3	0	0	0	1	0	1	0	90	120	360	480	2	2	1	3	1	2	2	2	4	3	4	1	1	4	2
682	12	4	2	1	19	2	2	1	0	0	0	0	0	0	1	10	0	0	7	10	0	0	0	0	0	0	0	0	1	10	360	90	320	540	5	5	1	5	1	2	1	1	1	5	3	2	2	3	3
309	3	3	1	1	20	2	10	2	0	0	0	0	7	15	0	0	0	0	0	0	0	0	0	0	0	0	0	0	1	0	5555	5555	420	600	2	1	1	1	1	1	1	1	1	1	1	1	1	1	1
241	3	3	1	1	20	2	10	2	0	0	2	10	2	0	2	0	4	0	5	0	0	0	3	0	4	0	3	0	3	0	360	60	420	480	3	4	4	3	2	3	2	3	4	4	3	3	2	3	4
748	11	3	2	1	19	1	3	2	5	10	7	0	3	0	0	0	5	0	0	0	1	0	3	0	0	0	3	0	0	0	720	600	480	560	2	3	1	1	5	2	2	1	3	2	5	4	1	5	5
480	11	3	1	1	19	1	3	2	1	10	3	0	5	0	0	0	0	0	3	0	0	0	2	0	1	0	0	0	1	0	480	480	420	420	3	3	3	4	3	4	2	1	2	3	1	2	2	2	4
483	32	2	2	1	18	1	10	2	4	10	1	0	4	0	0	0	4	0	4	0	1	0	1	0	0	0	2	0	1	0	540	30	420	600	2	2	1	1	1	1	1	1	1	1	1	2	2	4	2
1037	12	4	2	1	20	2	2	2	2	10	2	10	1	10	2	0	1	0	1	20	0	0	0	0	0	0	0	0	0	0	50	60	420	500	3	2	1	1	1	1	2	2	2	2	3	1	1	2	2
1672	12	4	2	1	20	2	2	2	0	0	0	0	0	0	2	20	0	0	0	0	0	0	3	30	1	20	0	0	0	0	540	420	420	420	5	4	1	4	3	4	1	1	1	3	1	2	1	3	4
531	32	2	2	1	19	1	10	2	0	0	0	0	0	0	1	10	0	0	0	0	0	0	0	0	0	0	1	10	0	0	600	600	2100	1040	4	3	1	3	1	4	1	1	3	3	3	3	3	3	3
425	11	3	2	1	20	2	3	2	1	5	1	10	5	15	0	0	0	0	2	30	0	0	0	0	0	0	0	0	0	0	400	400	60	60	4	3	2	3	3	4	3	3	3	3	3	2	1	4	3
539	12	4	2	1	20	2	2	2	0	0	3	20	2	30	3	0	0	0	0	0	0	0	0	0	0	0	0	0	0	0	180	180	500	600	2	2	1	2	2	2	2	2	2	2	2	2	2	2	2
636	32	2	2	1	19	1	10	2	0	0	7	10	7	0	0	0	7	0	2	0	3	0	2	0	0	0	2	0	1	0	600	200	420	600	4	4	1	2	2	2	1	2	3	4	3	2	2	4	4
626	3	3	2	1	20	2	3	2	1	10	2	0	7	0	0	0	2	0	4	0	0	0	7	0	2	0	0	0	1	0	480	80	480	480	3	2	1	3	3	2	1	1	5	2	3	5	3	4	2
405	12	4	2	1	19	2	2	2	0	0	2	10	3	0	2	0	0	0	2	0	1	0	2	0	0	0	2	0	1	0	300	120	30	30	5	5	1	5	4	5	2	1	4	5	4	5	5	5	5
488	11	3	2	1	19	1	6	2	7	10	3	0	0	0	3	0	4	0	3	0	1	0	1	0	0	0	3	0	1	0	5555	240	480	600	4	3	1	3	2	3	1	1	1	3	4	4	4	4	4
574	32	2	2	1	18	1	10	2	7	10	7	0	7	0	2	0	7	0	7	0	1	0	1	0	0	0	1	0	1	0	700	350	450	520	3	3	1	3	3	3	2	3	2	1	2	1	1	3	3
299	3	3	2	1	19	2	10	2	1	10	1	0	5	0	0	0	1	0	5	0	0	0	0	0	0	0	1	0	1	0	400	500	400	500	3	3	1	1	3	2	2	1	1	1	3	1	1	3	1
472	3	3	2	2	20	2	10	2	0	0	0	0	4	20	0	0	4	5	2	5	1	10	0	0	0	0	1	5	1	10	360	360	450	480	5	4	5	5	5	5	5	2	5	5	5	5	5	5	5
249	3	3	1	1	18	1	10	2	1	5	0	0	0	0	0	0	0	0	0	0	0	0	0	0	0	0	0	0	0	0	360	420	420	720	3	3	3	3	3	3	3	3	3	3	3	3	3	3	3
611	3	3	2	1	19	1	10	2	2	10	7	0	7	0	0	0	0	0	7	0	1	0	3	0	2	0	2	0	3	0	720	720	420	450	3	3	2	3	2	3	1	2	2	2	2	2	2	3	3
399	3	3	2	1	19	1	10	2	0	0	0	0	0	0	1	10	0	0	0	0	0	0	0	0	0	0	1	10	1	0	300	300	500	580	3	3	1	3	1	3	1	1	1	1	5	1	1	4	3
827	3	3	1	1	20	2	10	2	0	0	7	10	0	0	0	0	0	0	2	0	0	0	0	0	0	0	0	0	2	0	200	300	480	480	5	5	5	5	5	5	5	5	5	5	5	5	5	5	5
527	3	3	2	1	18	1	10	2	0	0	0	0	0	0	0	0	0	0	7	10	0	0	0	0	0	0	0	0	0	0	280	350	450	400	2	1	1	5	1	3	1	1	2	3	3	1	1	3	4
650	3	3	2	1	19	1	10	2	7	10	1	0	2	0	1	0	0	0	0	0	0	0	0	0	0	0	1	0	1	0	240	200	450	480	3	3	1	2	1	1	1	1	1	1	2	2	1	3	3
269	3	3	1	1	18	1	10	2	4	10	4	0	7	0	0	0	0	0	7	0	0	0	1	0	3	0	4	0	0	0	300	400	500	600	3	3	3	3	3	3	3	3	3	3	3	3	3	3	3
791	3	3	2	1	20	2	10	2	0	0	1	10	2	0	1	0	2	0	4	0	0	0	3	0	0	0	1	0	1	0	600	660	480	57	2	2	1	4	2	2	3	1	1	2	3	2	2	3	3
2050	3	3	2	1	18	1	10	2	0	0	1	10	2	0	0	0	0	0	2	0	0	0	2	0	0	0	1	0	0	0	400	200	480	540	2	2	1	5	2	2	2	1	2	3	2	1	3	3	3
578	3	3	2	1	18	1	10	2	0	0	3	10	5	0	0	0	0	0	3	0	1	0	5	0	3	0	4	0	2	0	800	500	450	560	2	2	2	2	2	3	2	2	2	2	3	3	2	3	2
225	3	3	2	1	18	1	10	2	1	10	0	0	1	0	0	0	0	0	0	0	0	0	0	0	0	0	1	1	0	0	100	1000	10000	60	1	1	1	1	1	1	1	1	1	1	1	1	1	1	1
571	3	3	2	1	19	1	10	2	0	0	3	10	7	0	0	0	0	0	7	0	1	0	4	0	2	0	1	0	0	0	360	180	420	500	1	3	1	2	1	2	1	1	3	2	4	1	2	4	1
405	12	4	2	1	20	2	2	1	0	0	0	0	1	40	1	0	0	0	1	40	0	0	0	0	1	40	0	0	0	0	300	300	360	360	4	4	1	1	1	1	1	1	4	4	4	4	2	4	4
697	3	3	1	1	19	1	10	2	0	0	0	0	1	30	0	0	0	0	1	40	1	5	0	0	0	0	1	0	1	0	280	1000	480	600	4	2	1	4	2	5	2	1	1	4	2	1	2	4	4
448	32	2	1	1	19	2	10	2	0	0	1	10	1	0	0	0	0	0	7	0	0	0	3	0	0	0	1	0	0	0	480	360	420	480	1	1	1	2	1	1	1	1	2	1	1	1	1	1	1
470	32	2	2	1	19	1	6	2	0	0	0	0	0	0	0	0	0	0	1	10	0	0	1	0	0	0	1	0	1	0	600	480	330	420	4	4	2	2	2	4	2	2	3	3	4	2	1	4	4
252	8	4	1	1	20	2	9	2	0	0	0	0	2	20	1	10	0	0	0	0	1	5	0	0	1	20	0	0	0	0	420	360	120	120	4	3	3	4	4	4	4	4	4	4	4	4	4	4	4
250	8	4	1	1	20	2	2	1	0	0	0	0	7	10	7	80	0	0	0	0	0	0	0	0	0	0	0	0	0	0	300	100	650	65	4	4	4	4	4	4	4	4	4	4	4	4	4	4	4
282	8	4	1	1	20	2	2	1	0	0	0	0	7	10	7	60	0	0	7	10	0	0	0	0	0	0	0	0	0	0	720	720	720	600	4	1	1	4	4	1	1	1	3	3	3	3	3	3	3
315	32	2	2	1	20	2	3	2	3	10	3	0	5	0	0	0	0	0	0	0	3	0	3	0	3	0	1	0	1	0	480	480	480	480	1	1	1	1	1	1	1	1	1	1	1	1	5	4	1
1015	32	2	2	2	21	2	3	2	0	0	0	0	3	20	0	0	0	0	0	0	0	0	0	0	0	0	0	0	0	0	480	600	360	420	3	3	3	3	3	4	4	2	3	4	4	4	3	4	3
336	32	2	2	1	18	1	10	2	0	0	3	10	7	20	0	0	0	0	0	0	0	0	0	0	0	0	0	0	0	0	480	480	480	420	1	1	1	1	3	3	3	3	2	2	2	2	2	2	2
328	32	2	2	1	18	1	10	2	0	0	3	10	3	0	1	0	5	0	3	0	0	0	1	0	1	0	1	0	1	0	600	400	320	320	4	4	3	4	2	3	1	1	2	3	3	1	2	3	3
243	0	2	2	1	20	2	10	2	1	0	7	7	3	10	1	0	1	0	1	10	0	0	0	0	0	0	0	0	0	0	9999	0	0	0	4	4	4	4	4	4	4	4	4	4	4	4	4	4	4
348	8	4	1	1	22	2	2	2	0	0	0	0	7	15	0	0	0	0	0	0	0	0	2	10	0	0	0	0	1	10	240	250	320	30	1	1	1	1	1	1	1	1	1	1	1	1	1	1	1
584	8	4	1	1	20	2	9	2	0	0	0	0	1	10	0	0	0	0	2	20	0	0	0	0	0	0	0	0	0	0	300	240	420	360	3	2	1	2	1	1	1	1	3	1	1	1	1	2	4
273	32	2	2	1	19	2	9	2	1	10	3	0	3	0	2	0	6	0	3	0	1	0	2	0	2	0	2	0	3	0	480	480	360	360	3	2	2	2	2	1	2	4	2	2	2	1	1	2	2
377	32	2	2	1	19	2	9	2	0	0	0	0	1	10	1	60	0	0	0	0	0	0	1	10	0	0	0	0	0	0	720	720	420	450	4	4	3	5	1	4	3	3	4	4	4	4	4	4	4
583	32	2	2	1	20	1	9	2	1	2	2	2	1	5	7	20	0	0	0	0	0	0	0	0	0	0	1	10	1	10	500	600	500	700	4	3	2	3	2	2	2	1	3	3	2	3	3	4	3
347	30	2	2	1	19	2	6	1	0	0	0	0	7	10	2	0	0	0	1	0	0	0	0	0	0	0	0	0	0	0	120	120	30	30	1	1	1	1	1	1	1	1	1	1	1	1	1	1	1
518	30	2	1	1	20	2	6	2	3	10	7	0	7	0	0	0	3	0	4	0	2	0	2	0	1	0	2	0	0	0	840	840	300	300	5	4	1	5	5	5	1	1	5	5	5	1	5	5	5
1592	30	2	2	2	19	2	10	2	2	10	5	0	7	0	2	0	0	0	7	0	2	0	1	0	7	0	7	0	4	0	360	360	360	360	5	5	1	5	1	5	3	1	3	1	1	4	5	1	5
481	30	2	2	1	20	2	3	2	7	10	7	0	7	0	0	0	0	0	5	0	1	0	2	0	7	0	1	0	2	0	240	240	360	0	4	4	1	1	1	1	1	1	4	1	4	4	4	4	5
315	30	2	1	1	20	2	5	2	0	0	0	0	1	5	0	0	4	0	3	20	0	0	0	0	0	0	0	0	0	0	240	360	480	540	4	3	1	3	1	1	1	1	2	3	5	1	1	3	3
647	30	2	2	1	20	2	6	2	0	0	0	0	0	0	0	0	0	0	3	50	0	0	0	0	0	0	0	0	0	0	300	200	400	500	3	3	1	3	1	3	1	1	2	1	2	3	3	3	3
240	30	2	2	1	19	2	9	2	2	0	1	0	1	180	0	0	0	0	0	0	0	0	0	0	0	0	0	0	0	0	30	20	400	30	1	1	1	1	2	2	1	2	1	2	3	2	3	2	3
437	30	2	1	1	18	2	10	2	0	0	7	10	7	0	3	0	5	0	5	0	2	0	5	0	7	0	7	0	7	0	200	200	420	480	3	3	5	5	5	5	4	1	1	3	3	2	1	4	3
410	30	2	1	1	20	2	10	2	1	10	7	0	7	0	0	0	0	0	7	0	0	0	3	0	7	0	2	0	0	0	360	20	60	180	3	1	1	3	2	2	3	1	1	1	1	1	1	1	1
1228	30	2	2	1	18	2	6	2	0	0	0	0	0	0	0	0	0	0	7	10	1	0	3	0	7	0	1	0	7	0	500	450	480	540	3	1	1	3	1	1	1	1	3	3	3	2	3	3	1
1427	30	2	1	1	20	2	6	2	2	10	0	0	6	0	0	0	0	0	4	0	0	0	0	0	0	0	1	0	0	0	450	500	420	50	3	3	2	2	3	3	2	1	1	1	1	1	3	3	2
270	30	2	2	1	20	2	5	2	0	0	1	10	7	10	4	30	0	0	3	0	5	0	1	0	2	0	4	0	5	0	360	360	420	480	2	2	2	2	2	2	2	2	2	2	2	2	2	2	2
327	30	2	2	1	20	2	6	2	7	10	7	0	7	0	0	0	0	0	7	0	7	0	7	0	7	0	7	0	7	0	500	500	500	500	1	1	1	5	3	3	2	1	4	3	4	3	1	4	2
1018	30	2	2	2	20	2	2	2	2	10	7	0	7	0	2	0	0	0	2	0	2	0	2	0	2	0	5	0	5	0	780	660	420	540	1	1	1	1	1	1	1	1	1	1	1	1	1	3	2
483	3	3	2	1	19	2	10	2	1	10	1	0	7	0	0	0	2	0	1	0	0	0	7	0	0	0	0	0	0	0	300	480	360	360	4	3	2	4	2	3	2	1	2	4	3	2	2	4	3
397	16	4	1	1	20	1	2	2	0	0	0	0	6	10	0	0	0	0	1	0	1	0	1	0	1	0	0	0	0	0	900	900	420	480	4	3	2	5	4	5	3	1	1	4	1	1	1	1	4
453	16	4	1	1	19	1	2	2	0	0	2	10	7	0	2	0	0	0	5	0	0	0	0	0	5	0	4	0	1	0	90	90	1000	1000	4	4	4	4	3	3	3	3	3	3	3	3	3	3	3
290	16	4	1	1	19	1	6	2	0	0	0	0	7	10	0	0	0	0	2	20	0	0	0	0	0	0	0	0	0	0	40	60	30	30	4	2	1	4	1	2	1	4	2	1	1	1	1	2	4
348	15	1	1	1	20	1	10	2	0	0	0	0	0	0	0	0	0	0	0	0	0	0	1	5	0	0	2	2	0	0	240	240	450	520	4	2	3	4	4	4	4	1	1	2	4	1	1	3	3
299	15	1	1	1	19	1	2	2	1	5	4	0	5	0	0	0	1	0	3	0	3	0	4	0	4	0	3	0	4	0	100	100	60	50	4	2	2	2	2	2	2	2	2	2	2	2	2	2	2
681	15	1	1	1	20	1	2	2	0	0	1	10	2	0	2	0	5	0	0	0	0	0	0	0	0	0	0	0	0	0	450	500	360	50	5	5	1	5	1	5	5	4	5	5	5	5	5	5	5
217	15	1	2	1	19	1	2	2	0	0	1	10	7	0	1	0	7	0	7	0	1	0	1	0	0	0	0	0	0	0	420	420	360	420	4	4	4	4	4	4	4	4	4	4	4	4	4	4	4
325	15	1	2	1	19	1	2	2	2	10	0	0	3	0	1	0	0	0	3	0	2	0	0	0	0	0	1	0	1	0	20	20	20	20	5	5	5	5	5	5	5	5	5	5	5	5	5	5	5
467	15	1	2	1	19	1	10	2	0	0	6	10	7	0	0	0	7	0	2	0	0	0	7	0	4	0	3	0	3	0	420	420	480	480	3	2	1	3	2	2	1	1	2	2	3	2	1	3	3
364	15	1	2	1	19	1	3	2	2	0	2	0	2	45	3	0	1	0	7	0	3	0	3	0	3	0	3	0	3	0	300	50	420	420	5	5	5	5	5	5	5	5	5	5	5	5	5	5	5
532	15	1	2	1	19	1	3	1	1	5	0	0	0	0	0	0	7	10	0	0	1	10	1	10	0	0	0	0	0	0	480	600	360	540	5	4	1	5	1	4	1	1	1	1	1	3	3	5	4
1453	15	1	2	1	18	1	2	2	0	0	1	10	2	0	0	0	1	0	0	0	0	0	2	0	1	0	2	0	0	0	480	600	420	540	4	3	1	5	1	4	1	1	2	4	1	1	1	3	3
304	15	1	2	1	22	2	5	2	1	10	1	10	0	0	1	30	2	20	0	0	0	0	0	0	0	0	0	0	0	0	360	360	320	360	4	5	3	4	3	4	4	3	4	4	4	4	4	4	4
377	15	1	2	1	20	2	2	2	0	0	2	10	3	0	0	0	0	0	2	0	0	0	7	0	3	0	2	0	1	0	480	300	380	480	3	3	2	3	2	2	2	1	3	3	3	2	3	4	3
419	15	1	2	1	19	2	6	2	0	0	6	10	7	0	1	0	3	0	3	0	0	0	7	0	4	0	1	0	1	0	360	360	390	480	2	3	1	3	2	4	2	3	4	4	4	4	4	4	3
469	15	1	2	1	20	2	3	2	0	0	0	0	1	15	2	0	2	0	2	15	0	0	0	0	3	30	1	3	1	10	600	600	600	600	4	4	1	4	3	4	4	3	3	1	5	3	3	4	3
474	15	1	2	1	20	2	9	2	1	10	5	0	7	0	3	0	0	0	7	0	1	0	4	0	7	0	1	0	1	0	500	200	420	560	4	4	3	5	3	5	1	1	3	4	5	5	4	5	4
531	15	1	2	1	20	2	2	2	1	10	0	0	6	0	1	0	2	0	3	0	1	0	2	0	2	0	2	0	2	0	360	120	420	500	4	4	4	4	2	3	1	1	3	2	3	3	2	4	4
5083	15	1	2	1	20	1	2	2	0	0	2	0	0	0	1	0	1	20	2	0	0	0	2	0	0	0	0	0	1	0	600	720	360	420	3	4	2	4	2	2	3	1	3	5	4	2	2	4	2
255	15	1	2	1	18	1	6	2	0	0	0	0	0	0	0	0	0	0	5	15	0	0	0	0	3	0	2	10	1	10	360	180	300	400	2	2	2	2	2	2	2	2	2	2	2	2	2	2	2
284	15	1	2	2	19	1	2	2	0	0	0	0	0	0	1	10	0	0	0	0	0	0	0	0	1	10	1	0	1	0	180	120	360	420	1	1	1	1	1	2	1	1	1	1	1	2	1	1	1
444	15	1	2	1	19	1	6	2	0	0	0	0	0	0	0	0	0	0	0	0	0	0	1	10	0	0	0	0	1	90	360	360	400	460	1	1	1	1	1	1	1	1	1	1	1	1	1	1	1
525	15	1	2	1	19	1	2	2	0	0	0	0	7	10	2	0	7	0	7	0	0	0	1	0	0	0	5	0	2	0	400	400	420	420	3	2	1	5	1	2	2	1	1	2	1	1	1	3	3
3023	15	1	2	1	18	1	2	2	2	10	6	0	7	0	1	0	0	0	7	0	0	0	3	0	7	0	5	0	0	0	540	360	360	480	5	4	1	5	3	5	5	3	3	3	3	3	3	3	5
408	15	1	2	1	19	1	2	2	7	10	7	0	7	0	2	0	5	0	7	0	7	0	7	0	7	0	7	0	7	0	480	180	420	480	2	2	3	4	1	3	2	1	4	4	4	4	2	4	4
434	15	1	2	1	19	2	5	2	0	0	0	0	0	0	0	0	0	0	0	0	0	0	0	0	0	0	0	0	1	10	360	420	420	600	3	2	2	4	2	2	2	1	3	2	4	1	1	4	4
541	15	1	2	1	18	1	10	2	5	0	4	0	4	15	0	0	0	0	0	0	0	0	0	0	0	0	0	0	0	0	300	300	450	500	5	1	1	5	1	5	3	1	3	5	5	1	1	5	5
400	15	1	2	1	18	1	10	2	0	0	1	10	0	0	1	30	1	10	0	0	0	0	0	0	3	15	0	0	1	10	300	300	400	480	3	3	1	4	1	3	1	1	2	2	2	3	4	3	3
799	15	1	2	1	18	1	2	2	0	0	3	10	5	0	0	0	1	0	0	0	0	0	4	0	4	0	1	0	1	0	540	540	380	540	5	5	2	5	3	5	2	1	4	3	5	5	5	5	5
432	15	1	1	1	19	1	2	2	7	10	7	0	2	0	0	0	7	0	7	0	1	0	1	0	0	0	3	0	1	0	300	300	420	540	3	2	1	3	1	4	3	2	4	4	3	2	1	4	4
354	15	1	2	1	20	2	2	2	3	10	7	0	7	0	1	0	0	0	0	0	3	0	4	0	0	0	1	0	1	0	300	300	20	0	3	2	1	2	2	2	1	2	3	2	2	2	2	3	3
372	15	1	2	1	19	2	5	2	0	0	7	10	7	0	0	0	0	0	7	0	0	0	1	0	0	0	3	0	0	0	480	480	420	420	1	3	3	3	3	3	3	3	3	3	3	3	3	3	3
594	15	1	2	1	19	1	10	2	0	0	4	10	7	0	2	0	0	0	2	0	0	0	6	0	7	0	1	0	1	0	240	280	420	480	3	3	1	3	1	4	2	1	3	3	2	2	2	4	4
217	15	1	2	1	19	1	5	2	4	10	3	0	7	0	0	0	0	0	7	0	4	0	4	0	7	0	4	0	0	0	300	300	420	30	3	3	3	2	2	2	2	3	2	3	2	3	3	2	2
765	15	1	2	2	20	2	12	2	0	0	1	0	3	30	3	10	0	0	4	20	0	0	1	0	1	0	0	0	0	0	5555	5555	390	490	4	3	1	2	3	3	1	1	1	1	1	1	1	3	1
899	15	1	2	1	18	1	2	2	0	0	1	10	7	0	0	0	1	0	7	0	0	0	0	0	3	0	1	0	0	0	240	240	180	200	1	2	1	2	3	3	1	1	3	3	2	3	4	4	5
807	15	1	2	1	20	2	2	2	3	10	5	0	3	0	1	0	7	0	7	0	2	0	1	0	3	0	2	0	2	0	720	720	420	540	5	5	5	5	1	5	5	5	5	5	5	5	5	5	5
458	15	1	2	1	18	1	2	2	0	0	3	10	7	0	0	0	2	0	1	0	0	0	1	0	1	0	0	0	0	0	300	500	420	420	4	5	2	5	1	5	3	1	3	5	4	5	5	5	5
908	15	1	2	1	20	2	2	2	0	0	0	0	0	0	0	0	1	10	0	0	0	0	1	0	0	0	1	0	0	0	720	600	330	600	2	2	4	3	2	3	2	3	3	4	4	1	1	3	4
495	15	1	2	1	18	1	2	2	0	0	0	0	0	0	0	0	0	0	0	0	0	0	0	0	4	20	0	0	0	0	480	480	360	480	3	3	1	2	1	2	1	1	2	1	1	3	3	3	2
655	15	1	2	1	18	1	2	2	0	0	6	10	5	0	1	0	1	0	1	0	1	0	2	0	1	0	2	0	2	0	500	560	360	420	2	2	1	2	1	2	1	2	1	1	2	2	2	3	2
308	10	4	1	1	19	1	6	2	0	0	0	0	0	0	0	0	2	10	2	30	0	0	0	0	0	0	0	0	0	0	300	300	540	540	2	1	1	2	1	1	1	1	1	1	1	1	1	2	2
425	10	4	2	1	18	1	11	2	0	0	0	0	0	0	0	0	0	0	0	0	0	0	0	0	0	0	0	0	1	30	120	120	480	60	1	1	1	1	1	1	1	1	1	1	1	2	1	1	1
390	10	4	2	1	20	2	9	2	0	0	0	0	0	0	1	5	0	0	7	20	0	0	0	0	0	0	0	0	1	10	720	720	540	600	2	2	1	4	2	2	5	1	5	5	5	5	2	5	5
279	10	4	1	1	18	1	2	2	0	0	0	0	0	0	0	0	0	0	0	0	0	0	0	0	0	0	0	0	2	10	9999	0	480	1000	1	2	3	3	3	3	1	3	2	1	1	1	1	1	1
276	10	4	1	1	20	2	2	2	0	0	0	0	0	0	0	0	0	0	3	30	0	0	0	0	1	30	0	0	0	0	300	300	480	480	1	1	1	1	1	1	1	1	1	1	1	1	1	1	1
246	10	4	1	1	20	2	2	2	0	0	0	0	7	9	2	9	0	0	0	0	0	0	0	0	0	0	0	0	0	0	300	200	500	600	3	3	3	3	3	3	3	3	3	3	3	3	3	3	3
308	10	4	1	1	20	1	2	2	0	0	0	0	1	20	0	0	0	0	1	0	0	0	0	0	0	0	0	0	0	0	200	120	1800	1200	3	3	1	2	2	2	1	1	2	1	2	3	3	3	2
416	10	4	2	1	18	1	9	2	0	0	0	0	1	10	2	20	0	0	1	10	0	0	1	10	1	10	0	0	0	0	100	100	60	60	4	2	1	4	1	3	1	1	1	1	2	3	3	3	1
501	10	4	1	1	20	1	2	2	0	0	0	0	0	0	1	0	0	0	4	30	0	0	0	0	0	0	0	0	0	0	300	300	400	500	4	2	1	4	1	1	2	1	1	1	1	1	1	2	3
716	10	4	2	1	20	2	2	2	0	0	0	0	0	0	0	0	0	0	0	0	0	0	1	30	1	60	0	0	0	0	300	300	420	420	3	2	1	3	2	2	1	1	1	1	1	1	2	3	2
724	10	4	2	1	21	1	2	2	0	0	0	0	0	0	0	0	0	0	2	30	0	0	0	0	0	0	0	0	0	0	360	360	420	420	3	3	2	3	3	3	2	1	2	3	2	4	4	4	4
625	10	4	2	1	19	1	6	2	0	0	0	0	0	0	0	0	1	15	0	0	0	0	0	0	0	0	0	0	0	0	500	500	500	500	3	3	2	3	2	2	1	1	2	1	1	2	2	3	1
1045	10	4	2	1	21	2	9	2	0	0	0	0	2	20	1	10	0	0	3	40	1	0	0	0	1	20	2	0	0	0	300	180	420	500	2	2	1	2	1	2	2	1	3	1	2	1	2	3	2
603	10	4	2	1	21	1	9	2	0	0	1	5	1	30	1	0	0	0	1	30	0	0	7	5	0	0	0	0	0	0	360	200	360	360	4	3	2	2	2	2	2	2	3	2	2	3	2	3	2
278	10	4	2	1	19	1	5	2	1	10	1	10	0	0	0	0	0	0	1	30	0	0	0	0	0	0	1	30	0	0	600	600	0	0	2	4	3	4	2	3	2	1	1	2	3	1	1	4	3
840	10	4	2	1	20	1	9	2	0	0	0	0	1	20	0	0	0	0	0	0	1	5	1	10	0	0	0	0	0	0	420	600	420	540	4	4	1	2	1	1	1	2	2	1	1	3	4	4	4
1866	10	4	2	1	20	1	4	2	0	0	5	20	5	10	0	0	0	0	1	0	0	0	0	0	1	10	0	0	0	0	120	20	20	120	4	4	1	3	3	3	1	1	1	3	5	1	1	3	4
690	10	4	1	1	20	2	11	2	0	0	7	10	5	0	0	0	0	0	4	0	0	0	0	0	0	0	2	0	2	0	720	720	360	360	3	2	1	2	1	1	1	1	1	1	1	1	3	2	2
1050	10	4	1	1	17	1	5	2	0	0	1	20	2	30	0	0	0	0	1	20	0	0	0	0	0	0	0	0	0	0	600	420	240	210	3	3	3	3	3	3	3	3	3	3	3	3	3	3	3
352	10	4	1	1	20	1	2	2	0	0	0	0	0	0	0	0	1	10	5	0	0	0	0	0	5	0	3	0	2	0	30	20	90	2	2	3	4	3	2	3	2	2	1	2	2	1	1	1	2
577	10	4	2	1	20	2	6	2	0	0	1	5	0	0	0	0	0	0	0	0	0	0	0	0	0	0	0	0	0	0	600	600	400	600	5	5	1	5	2	5	5	3	4	5	5	5	5	5	5
360	6	4	1	1	21	3	11	2	0	0	0	0	3	10	2	0	0	0	2	0	0	0	2	0	2	0	7	0	7	0	200	300	480	480	4	3	3	3	3	3	3	3	3	3	3	3	3	3	3
329	6	4	1	1	18	1	4	2	0	0	0	0	0	0	2	60	2	60	0	0	0	0	0	0	0	0	0	0	0	0	120	120	420	420	3	1	1	1	1	1	1	1	1	1	1	1	1	1	1
396	10	4	1	1	19	1	5	2	1	10	1	0	1	0	1	0	1	0	1	0	1	0	1	0	1	0	1	0	1	0	300	300	420	420	2	2	1	2	2	2	1	1	1	1	1	2	2	1	2
236	12	4	1	1	19	1	2	2	7	10	7	0	7	0	1	0	0	0	7	0	3	0	2	0	7	0	4	0	4	0	240	30	420	30	4	1	1	3	2	2	2	2	1	1	1	1	1	1	1
565	6	4	2	1	21	3	9	2	0	0	1	10	7	0	3	0	0	0	7	0	0	0	6	0	0	0	0	0	0	0	520	520	420	480	3	2	1	2	2	2	2	3	2	1	2	3	2	2	2
411	12	4	1	1	18	1	2	2	0	0	0	0	2	15	2	3	0	0	2	60	0	0	1	10	0	0	0	0	0	0	360	30	600	300	1	1	1	5	1	4	1	1	1	1	1	1	1	1	1
685	6	4	2	1	22	2	4	2	1	15	0	0	2	40	0	0	0	0	2	10	0	0	0	0	0	0	0	0	0	0	300	300	500	500	2	2	1	4	1	2	1	1	2	2	2	2	2	3	1
384	12	4	1	1	20	1	2	1	1	10	0	0	1	0	1	0	0	0	0	0	0	0	2	0	2	0	0	0	0	0	120	120	480	480	4	2	2	2	2	2	2	2	2	2	2	2	2	2	2
414	12	4	2	1	20	1	2	2	0	0	0	0	7	20	0	0	0	0	0	0	0	0	0	0	0	0	0	0	0	0	480	10	360	600	4	3	3	4	2	2	2	1	2	2	2	1	1	2	2
624	12	4	1	1	19	1	2	2	7	10	7	0	7	0	7	0	0	0	0	0	7	0	7	0	7	0	7	0	2	0	240	120	480	480	2	2	1	1	1	1	1	1	1	1	1	1	2	2	1
492	12	4	2	1	19	1	3	2	5	5	1	0	1	0	5	10	5	0	1	0	0	0	2	0	1	0	0	0	0	0	300	360	420	480	4	1	1	1	1	1	1	1	2	1	1	2	1	3	2
235	4	4	1	1	20	2	10	2	0	0	2	10	3	0	0	0	0	0	3	0	3	0	3	0	3	0	3	0	3	0	30	30	400	450	4	3	3	3	3	3	3	3	3	3	3	3	3	3	3
283	12	4	2	1	20	1	3	2	0	0	0	0	0	0	0	0	0	0	7	20	0	0	0	0	0	0	0	0	0	0	270	60	360	480	4	3	1	4	2	3	2	3	1	2	2	2	2	2	2
284	4	4	1	1	21	2	6	2	0	0	0	0	0	0	2	10	0	0	0	0	0	0	1	5	0	0	0	0	0	0	200	300	480	540	5	5	1	5	4	5	5	2	2	4	3	3	3	3	3
364	12	4	1	1	20	2	6	2	1	10	1	0	1	0	3	0	0	0	0	0	0	0	0	0	4	0	0	0	0	0	7000	500	480	480	5	5	1	5	1	2	1	1	1	1	1	1	1	1	1
645	12	4	2	1	19	1	3	2	3	6	0	0	1	0	1	0	0	0	2	0	0	0	1	0	1	0	0	0	0	0	5555	5555	420	480	4	2	1	4	1	1	1	1	2	1	2	4	2	2	3
424	12	4	1	1	20	2	3	2	4	5	2	5	1	10	0	0	0	0	0	0	0	0	0	0	0	0	0	0	0	0	840	840	540	540	5	3	1	5	5	1	1	1	5	4	4	1	1	2	3
439	4	4	1	1	19	2	10	2	7	0	7	0	1	0	4	10	4	10	3	0	0	0	7	0	4	0	1	0	1	0	480	360	360	480	3	2	1	2	2	3	3	2	3	2	2	2	3	3	2
406	4	4	2	1	20	2	10	2	1	10	1	0	1	0	0	0	0	0	5	0	1	0	4	0	0	0	0	0	3	0	360	420	420	480	5	3	4	3	2	3	4	3	3	2	3	3	2	4	5
299	12	4	1	1	18	2	2	2	0	0	4	10	3	0	1	0	2	0	3	0	0	0	2	0	4	0	1	0	3	0	240	240	420	420	2	2	2	2	2	2	2	2	2	2	2	2	2	2	2
349	4	4	1	2	19	1	10	2	0	0	1	10	2	0	0	0	7	0	7	0	1	0	1	0	7	0	1	0	2	0	600	600	540	600	5	5	4	5	1	3	3	3	3	3	3	4	3	3	3
232	12	4	1	1	20	2	6	2	7	10	7	0	7	0	0	0	0	0	7	0	0	0	0	0	0	0	0	0	0	0	18	18	18	480	3	3	1	1	3	3	3	3	3	3	3	3	3	3	3
617	12	4	2	1	20	2	9	2	0	0	3	10	7	0	2	0	7	0	7	0	0	0	2	0	0	0	0	0	0	0	300	300	360	600	2	3	4	5	1	4	1	3	4	2	4	4	3	4	5
240	4	4	2	1	20	2	10	2	0	0	0	0	1	5	0	0	0	0	0	0	0	0	0	0	0	0	0	0	0	0	120	480	480	120	5	5	5	5	5	5	5	5	4	4	4	4	3	3	3
255	4	4	1	2	18	1	10	2	0	0	0	0	1	10	0	0	1	0	3	0	0	0	0	0	1	0	1	0	1	0	180	120	300	400	5	2	1	5	3	5	3	3	4	3	4	5	4	3	4
261	4	4	1	1	20	2	10	2	0	0	0	0	7	10	0	0	0	0	7	0	0	0	0	0	3	0	0	0	0	0	480	480	480	480	4	1	1	4	2	5	4	5	4	5	4	1	1	1	1
375	12	4	1	1	19	1	6	2	7	0	0	0	7	20	0	0	0	0	0	0	0	0	0	0	0	0	0	0	0	0	360	360	480	480	2	2	2	2	2	2	2	2	2	2	2	2	2	2	2
385	4	4	2	1	20	2	10	2	1	10	1	0	4	0	2	0	0	0	0	0	0	0	0	0	2	0	2	0	1	0	360	240	420	540	1	1	1	3	2	2	1	1	4	4	3	2	2	3	3
611	12	4	1	1	19	1	2	2	0	0	0	0	0	0	2	45	0	0	0	0	0	0	0	0	0	0	1	120	0	0	540	540	480	480	3	2	1	4	1	4	4	1	3	4	3	1	4	3	4
274	4	4	2	1	20	2	10	2	0	0	0	0	0	0	0	0	0	0	0	0	0	0	0	0	7	10	0	0	0	0	300	300	60	60	4	4	4	4	4	4	4	4	4	4	4	4	4	4	4
384	0	3	2	2	18	2	10	2	0	0	0	0	1	60	1	0	0	0	0	0	0	0	1	0	0	0	0	0	1	0	480	420	420	720	3	5	1	1	1	1	1	1	1	1	1	5	1	5	1
295	4	4	2	1	21	2	10	2	0	0	0	0	3	20	1	0	0	0	0	0	0	0	0	0	0	0	0	0	0	0	9999	0	12	12	4	4	2	4	4	4	4	3	3	3	3	3	3	3	3
300	4	4	1	1	20	2	2	2	0	0	0	0	2	15	0	0	0	0	1	10	0	0	0	0	2	30	0	0	0	0	60	60	400	400	2	2	2	2	2	2	2	2	2	2	2	2	2	2	2
225	4	4	2	1	19	1	10	1	0	0	3	10	0	0	0	0	0	0	0	0	0	0	0	0	0	0	0	0	0	0	5555	5555	40	0	5	5	5	5	5	5	5	5	5	5	5	5	5	5	5
304	4	4	2	1	20	2	3	2	0	0	0	0	7	10	0	0	0	0	0	0	0	0	0	0	0	0	0	0	0	0	480	360	40	40	3	3	2	4	3	3	1	1	1	1	1	1	1	5	1
524	4	4	2	1	20	2	10	2	0	0	4	10	7	0	1	0	0	0	2	0	0	0	4	0	2	0	0	0	3	0	500	500	420	480	4	3	3	4	3	4	2	1	3	4	5	2	2	4	3
645	4	4	1	1	20	2	10	2	0	0	7	10	7	0	0	0	1	0	2	0	1	0	3	0	7	0	3	0	1	0	540	480	30	30	3	3	3	3	3	3	2	1	3	3	2	1	1	2	2
364	4	4	2	1	20	2	10	2	0	0	0	0	0	0	0	0	0	0	2	10	0	0	0	0	0	0	0	0	0	0	120	130	480	480	3	3	2	3	3	3	3	1	3	3	2	2	2	2	2
428	4	4	2	1	18	1	10	2	0	0	0	0	7	10	0	0	0	0	0	0	0	0	1	0	3	0	1	0	1	0	600	480	360	480	4	2	1	4	5	4	1	1	2	3	3	3	2	3	3
615	4	4	2	1	20	2	10	2	1	10	4	0	3	0	1	0	1	0	7	0	3	0	3	0	2	0	2	0	1	0	600	720	480	540	5	1	1	5	1	5	1	1	3	3	2	3	2	3	5
320	4	4	2	1	20	2	10	2	7	10	4	0	7	0	3	0	2	0	7	0	2	0	2	0	7	0	2	0	2	0	480	480	420	420	3	3	3	3	2	2	2	1	4	3	3	3	3	3	3
358	4	4	1	1	21	2	10	1	0	0	0	0	7	10	0	0	0	0	0	0	2	0	2	0	7	0	4	0	4	0	600	300	300	60	2	2	1	5	3	5	5	1	1	5	1	5	5	5	5
363	4	4	2	1	19	2	2	2	1	10	0	0	7	0	0	0	0	0	7	0	0	0	0	0	7	0	0	0	0	0	380	400	455	530	1	2	1	1	1	1	1	1	1	1	1	1	1	1	1
386	4	4	1	1	19	1	10	2	7	10	3	0	7	0	0	0	0	0	1	0	7	0	7	0	2	0	1	0	1	0	720	720	380	480	1	1	1	1	1	1	1	1	1	1	1	1	1	1	1
402	4	4	1	1	17	1	10	2	0	0	5	10	7	0	1	0	0	0	3	0	0	0	3	0	4	0	2	0	1	0	420	420	420	480	3	3	3	3	2	2	1	1	2	1	2	2	2	3	2
509	4	4	1	1	19	1	10	2	0	0	1	10	5	0	0	0	5	0	7	0	0	0	2	0	3	0	4	0	2	0	600	600	60	540	1	1	1	3	1	2	1	1	1	1	1	1	1	1	1
860	12	4	1	1	19	1	2	2	0	0	0	0	0	0	0	0	0	0	2	30	0	0	0	0	0	0	3	10	0	0	270	360	360	660	3	2	1	1	1	4	4	1	1	1	1	1	1	3	5
310	4	4	1	1	20	1	10	2	0	0	2	10	0	0	1	30	1	0	1	0	0	0	0	0	0	0	5	0	4	0	300	100	500	600	2	1	1	2	1	1	1	1	1	1	1	1	1	1	1
449	4	4	2	1	20	2	10	2	0	0	0	0	3	30	0	0	0	0	2	30	0	0	0	0	1	30	0	0	0	0	600	680	600	720	2	3	1	1	1	3	1	1	1	1	1	1	1	1	2
250	4	4	2	1	19	1	10	2	3	10	2	0	2	0	0	0	0	0	2	0	0	0	2	0	1	0	3	0	3	0	600	600	360	540	4	4	4	4	4	4	4	4	4	4	4	4	4	4	5
374	4	4	2	1	19	1	10	2	0	0	0	0	7	10	0	0	0	0	7	0	0	0	3	0	0	0	0	0	0	0	60	60	300	500	4	3	1	5	3	3	1	1	1	1	1	3	3	3	4
343	4	4	2	1	19	1	10	2	3	10	1	0	1	15	0	0	0	0	3	5	3	5	4	0	2	10	1	0	1	0	600	60	420	30	4	3	1	3	3	2	1	1	1	1	1	1	1	3	3
451	4	4	2	1	19	1	10	2	1	10	1	15	6	15	0	0	0	0	2	10	1	15	4	0	3	0	4	0	2	0	120	60	40	40	3	3	1	3	2	2	3	1	2	2	4	3	3	3	3
334	4	4	2	1	20	1	10	2	2	10	2	0	5	0	2	0	1	0	5	0	1	0	2	0	5	0	3	0	2	0	480	180	480	240	4	3	3	4	2	4	2	2	4	4	4	4	5	5	3
502	4	4	2	1	19	1	10	2	0	0	1	10	0	0	0	0	0	0	1	0	2	0	7	0	0	0	0	0	0	0	5555	5555	420	480	1	1	2	2	1	2	1	1	1	2	1	2	2	1	2
557	4	4	2	1	19	1	10	2	2	10	3	0	1	0	0	0	4	0	0	0	1	0	2	0	1	0	2	0	0	0	420	360	500	600	3	2	1	3	1	1	1	1	1	1	3	1	1	3	3
565	4	4	2	1	19	1	10	2	0	0	0	0	2	5	0	0	1	10	2	40	1	5	4	3	2	15	0	0	0	0	420	420	480	480	2	1	2	2	2	2	1	4	1	2	2	2	2	2	1
403	4	4	2	1	20	2	10	2	0	0	0	0	3	10	0	0	0	0	0	0	0	0	0	0	0	0	0	0	0	0	280	280	450	480	4	4	1	3	2	2	2	2	2	2	2	2	2	2	2
520	4	4	2	1	21	2	10	2	0	0	0	0	0	0	0	0	0	0	4	15	1	15	3	5	0	0	1	5	1	5	480	480	480	480	3	2	1	2	1	2	2	1	2	1	1	3	1	2	3
352	12	4	1	1	19	2	5	2	4	10	2	0	4	0	1	0	0	0	0	0	1	0	1	0	1	0	1	0	1	0	620	150	120	420	3	3	3	3	2	2	2	2	2	2	2	2	2	2	2
490	4	4	2	1	19	2	10	2	1	10	0	0	0	0	2	0	0	0	7	0	0	0	1	0	1	0	1	0	0	0	200	180	600	600	4	1	1	1	1	1	1	1	1	1	1	1	1	5	1
524	4	4	1	1	20	1	10	2	0	0	0	0	0	0	0	0	0	0	0	0	0	0	1	30	0	0	0	0	0	0	150	60	420	600	4	3	3	4	4	4	2	2	4	4	4	2	2	4	4
234	4	4	1	1	21	2	10	2	3	10	3	0	7	0	0	0	0	0	7	0	0	0	0	0	7	0	3	0	3	0	500	500	509	500	2	2	2	2	2	2	2	1	1	1	1	2	1	2	2
570	4	4	2	1	21	2	10	2	0	0	7	10	7	0	0	0	0	0	7	0	2	0	3	0	0	0	0	0	0	0	690	690	420	420	3	2	1	2	2	1	2	1	2	1	3	1	1	4	2
535	4	4	2	1	18	1	10	2	0	0	0	0	7	10	0	0	0	0	0	0	0	0	0	0	0	0	0	0	0	0	360	360	420	600	4	4	2	5	4	2	2	1	3	2	2	4	4	4	2
456	4	4	2	1	18	1	10	2	1	10	5	0	5	0	1	0	0	0	2	0	3	0	3	0	1	0	1	0	1	0	720	180	420	720	4	3	2	3	4	3	2	3	2	2	3	3	3	3	3
362	4	4	1	1	20	1	10	2	0	0	1	0	1	120	0	0	0	0	0	0	0	0	0	0	1	0	1	0	0	0	800	0	40	40	4	2	1	2	2	2	2	2	2	2	2	2	2	2	2
457	4	4	2	1	19	2	10	2	1	10	6	0	1	0	0	0	0	0	0	0	0	0	0	0	0	0	1	0	0	0	500	600	420	420	5	2	1	5	1	5	3	1	5	5	5	2	1	5	5
642	4	4	2	1	19	1	10	2	0	0	0	0	2	20	0	0	0	0	1	20	0	0	0	0	1	30	0	0	0	0	180	120	720	720	2	2	2	2	3	1	1	1	3	1	2	2	2	2	2
574	4	4	2	1	20	2	10	2	0	0	0	0	3	20	2	15	0	0	0	0	0	0	0	0	0	0	2	0	2	0	240	120	480	540	4	3	1	4	3	4	2	1	4	3	3	2	2	3	3
486	4	4	2	1	20	2	10	2	3	10	0	0	5	0	0	0	0	0	5	0	0	0	1	0	1	0	1	0	1	0	360	300	480	600	2	3	1	2	2	2	2	1	2	2	2	1	1	3	2
661	4	4	2	1	21	2	10	2	0	0	0	0	0	0	0	0	0	0	0	0	0	0	2	30	0	0	0	0	0	0	320	320	320	320	5	5	1	5	4	4	3	3	2	5	3	1	1	2	5
513	4	4	2	1	20	2	10	2	1	10	1	0	7	0	0	0	0	0	7	0	0	0	1	0	1	0	1	0	1	0	13	480	360	480	3	2	1	3	2	2	2	2	2	2	2	2	2	2	2
298	4	4	2	1	19	1	10	2	0	0	2	10	2	0	0	0	0	0	4	0	0	0	1	0	3	0	1	0	1	0	600	480	600	600	2	2	2	2	2	3	2	3	4	3	3	3	3	3	4
324	12	4	2	1	19	1	3	2	0	0	3	10	0	0	0	0	7	0	7	0	3	0	2	0	7	0	1	0	1	0	600	600	360	480	3	2	1	1	1	2	1	1	5	5	5	1	1	5	5
645	4	4	1	1	21	2	10	2	0	0	1	10	7	0	0	0	0	0	0	0	0	0	0	0	0	0	0	0	0	0	240	420	420	480	1	4	2	5	3	4	3	1	1	1	1	1	1	1	1
382	4	4	2	1	20	2	10	2	3	10	3	0	7	0	1	0	1	0	0	0	0	0	2	0	2	0	0	0	1	0	480	180	420	540	4	1	1	4	1	4	1	1	4	4	2	4	4	4	2
663	4	4	2	1	20	2	10	2	0	0	2	10	7	0	0	0	0	0	7	0	0	0	1	0	0	0	2	0	0	0	500	180	480	540	3	3	1	4	1	3	1	1	1	1	2	2	1	1	4
669	4	4	2	1	19	2	10	2	0	0	0	0	0	0	0	0	0	0	4	30	1	5	1	2	0	0	0	0	0	0	420	360	420	630	5	3	1	5	3	4	2	1	2	2	3	4	2	4	4
701	4	4	2	1	19	1	10	2	0	0	1	10	7	15	0	0	0	0	0	0	0	0	2	10	1	15	0	0	0	0	240	240	500	9999	4	3	1	3	2	1	1	1	2	1	2	2	2	3	3
430	4	4	2	1	19	1	10	2	7	10	0	0	7	0	0	0	6	0	7	0	0	0	7	0	7	0	1	0	1	0	60	60	480	210	3	1	1	1	1	1	1	1	1	2	1	1	1	3	1
217	4	4	2	1	20	1	10	2	7	10	7	0	7	0	2	0	1	0	4	0	0	0	0	0	3	0	1	0	0	0	360	360	560	560	3	3	3	3	3	3	3	3	3	3	3	3	3	3	3
464	4	4	2	1	19	1	10	2	0	0	0	0	2	10	0	0	0	0	0	0	1	0	1	0	0	0	1	0	0	0	200	180	420	480	1	1	1	4	1	1	1	1	2	5	3	1	1	4	2
824	4	4	1	1	20	2	10	2	2	10	7	0	7	0	0	0	0	0	1	0	0	0	0	0	0	0	3	0	0	0	300	180	420	540	4	4	1	4	1	4	1	1	4	4	3	1	1	4	4
375	4	4	1	1	21	2	10	2	7	10	7	0	3	0	0	0	0	0	3	0	1	0	2	0	0	0	0	0	1	0	600	600	510	510	3	1	1	1	1	1	1	1	1	1	1	1	1	1	1
809	4	4	2	1	21	2	10	1	0	0	0	0	0	0	0	0	0	0	0	0	0	0	7	10	0	0	0	0	0	0	320	500	420	300	1	1	1	1	1	1	1	1	2	2	2	3	3	3	3
416	4	4	1	1	19	1	10	2	2	10	7	0	7	0	0	0	0	0	7	0	1	0	7	0	1	0	1	0	1	0	1080	1080	480	480	4	4	1	1	4	1	1	1	4	1	1	1	1	1	1
445	4	4	1	1	19	1	10	2	0	0	0	0	0	0	0	0	0	0	3	30	0	0	0	0	0	0	1	0	1	0	540	200	300	60	4	3	1	2	1	1	1	1	1	1	1	1	1	4	1
697	4	4	2	1	21	2	10	2	0	0	0	0	0	0	1	90	0	0	1	40	0	0	0	0	0	0	0	0	0	0	300	200	420	540	4	4	2	5	3	3	3	3	3	3	3	3	3	3	3
785	4	4	2	1	18	1	10	2	0	0	0	0	5	15	1	0	0	0	0	0	0	0	0	0	0	0	0	0	0	0	200	180	420	720	3	2	1	4	3	3	4	1	2	2	2	1	1	3	4
438	4	4	2	1	22	2	10	2	0	0	0	0	0	0	0	0	0	0	0	0	0	0	1	10	2	30	0	0	0	0	360	120	570	570	3	2	1	3	1	2	3	1	1	1	1	1	1	1	1
660	4	4	1	1	19	1	10	2	0	0	0	0	1	60	1	0	0	0	0	0	0	0	1	15	1	15	0	0	0	0	300	300	400	660	1	1	1	1	1	4	2	1	2	1	1	1	1	4	1
449	4	4	2	1	21	2	10	2	5	10	6	0	7	0	1	0	0	0	7	0	1	0	3	0	7	0	2	0	1	0	420	300	480	540	3	2	1	2	2	2	1	1	2	1	2	1	1	4	2
848	4	4	2	1	20	1	10	2	0	0	0	0	5	10	0	0	0	0	4	0	0	0	1	0	0	0	0	0	1	0	5555	5555	400	400	1	1	2	4	2	3	1	1	4	3	4	2	2	3	2
656	4	4	2	1	19	2	3	2	1	10	2	0	2	0	0	0	2	0	0	0	0	0	3	0	1	0	0	0	0	0	360	240	420	540	4	3	1	3	3	4	3	2	4	3	5	2	2	5	3
417	12	4	1	1	21	2	2	2	0	0	0	0	0	0	0	0	0	0	0	0	0	0	0	0	0	0	0	0	4	60	240	240	390	420	4	3	1	4	1	3	2	1	1	2	2	1	1	3	2
752	12	4	1	1	19	1	2	2	0	0	5	10	5	0	0	0	0	0	7	0	0	0	3	0	2	0	0	0	0	0	420	420	420	480	3	2	1	2	1	2	2	1	2	1	2	2	1	2	2
416	12	4	1	1	19	1	2	2	0	0	0	0	7	10	0	0	0	0	0	0	0	0	0	0	0	0	0	0	1	10	10	10	240	480	1	1	1	2	1	1	1	1	1	1	1	1	1	2	1
269	4	4	2	1	18	1	10	2	0	0	0	0	0	0	0	0	0	0	2	20	0	0	0	0	0	0	0	0	0	0	540	540	420	420	2	2	2	2	2	2	2	2	2	2	2	2	2	2	2
544	4	4	2	1	19	1	10	2	1	10	1	0	0	0	0	0	0	0	7	0	0	0	0	0	0	0	0	0	0	0	900	700	360	540	4	4	1	4	1	4	2	2	4	4	4	2	2	4	3
291	6	4	1	1	21	3	4	2	0	0	0	0	7	15	1	10	0	0	0	0	0	0	0	0	0	0	0	0	0	0	300	300	480	600	2	2	2	2	2	2	2	2	3	3	3	3	3	3	3
360	4	4	1	1	19	1	10	2	3	10	4	0	3	0	0	0	0	0	7	0	0	0	7	0	0	0	4	0	0	0	960	1080	480	360	3	3	1	4	2	2	2	3	1	1	2	1	1	1	2
371	4	4	2	1	18	1	10	2	0	0	0	0	0	0	0	0	0	0	0	0	0	0	3	5	0	0	2	12	0	0	700	650	360	430	4	1	1	3	1	2	1	1	1	2	4	1	1	4	3
705	4	4	1	1	19	1	10	2	0	0	0	0	0	0	1	10	0	0	0	0	0	0	0	0	0	0	0	0	4	10	300	250	360	600	3	3	3	3	2	3	3	1	3	3	2	1	1	2	3
271	4	4	2	1	20	2	10	2	1	10	1	0	7	0	0	0	4	0	3	0	3	0	3	0	3	0	3	0	3	0	480	480	540	540	4	4	4	4	4	4	4	4	4	4	4	4	4	4	4
569	4	4	2	1	19	1	10	2	7	10	5	0	6	0	2	0	0	0	0	0	0	0	2	0	0	0	1	0	1	0	600	600	420	720	2	2	1	5	3	3	1	1	1	2	4	1	1	4	2
960	4	4	1	2	20	1	10	2	0	0	0	0	7	25	0	0	0	0	0	0	0	0	0	0	0	0	0	0	0	0	240	120	540	540	4	2	2	2	2	2	2	1	2	2	2	1	1	2	2
302	4	4	1	1	20	1	10	2	4	10	3	0	7	0	0	0	3	0	4	0	7	0	5	0	3	0	6	0	5	0	400	300	180	200	1	1	1	1	1	1	1	1	1	1	1	1	1	1	1
334	4	4	1	1	20	2	10	2	3	10	6	0	6	0	0	0	0	0	4	0	0	0	1	0	3	0	0	0	0	0	150	60	540	600	4	1	2	3	2	2	1	1	1	1	1	2	1	2	2
297	12	4	1	1	19	1	2	2	0	0	0	0	0	0	0	0	0	0	2	30	0	0	0	0	0	0	0	0	0	0	480	480	120	120	4	4	2	4	4	4	4	4	4	4	4	4	4	4	4
511	4	4	2	1	18	1	10	2	0	0	0	0	7	10	2	0	0	0	2	0	2	0	2	0	2	0	1	0	1	0	540	360	420	600	3	4	3	3	2	2	2	1	2	1	1	1	1	2	3
210	4	4	1	1	19	1	10	2	3	10	3	0	7	0	3	0	7	0	7	0	2	0	2	0	5	0	2	0	2	0	300	200	420	480	1	1	1	1	1	1	1	1	1	1	1	1	1	1	1
1260	12	4	1	1	20	2	6	2	0	0	0	0	0	0	0	0	0	0	7	20	0	0	0	0	0	0	0	0	0	0	400	400	420	500	4	4	1	4	4	4	2	2	2	1	2	1	1	2	4
1314	4	4	1	1	20	1	10	2	5	10	6	0	7	0	0	0	7	0	5	0	0	0	3	0	0	0	1	0	1	0	500	600	480	480	5	2	1	5	2	4	2	1	4	4	3	2	2	4	5
391	4	4	1	1	20	2	10	2	0	0	0	0	0	0	1	10	0	0	1	10	0	0	0	0	0	0	1	0	0	0	1380	1380	240	240	3	3	5	4	5	1	1	1	4	3	5	1	1	5	1
366	4	4	2	1	21	2	10	2	5	10	5	0	7	0	3	0	0	0	5	0	1	0	4	0	5	0	2	0	1	0	200	480	540	600	3	2	1	4	2	3	1	1	2	3	5	5	5	5	3
254	12	4	1	1	20	2	2	2	0	0	0	0	0	0	2	30	0	0	3	30	0	0	0	0	2	30	2	0	4	0	30	30	30	30	2	2	2	2	3	3	3	3	3	3	3	3	3	3	3
428	4	4	2	1	18	1	10	2	4	10	3	0	5	0	2	0	3	0	3	0	1	0	3	0	2	0	1	0	2	0	690	540	510	600	2	2	2	2	2	2	3	2	2	2	2	4	2	3	2
787	4	4	2	1	20	2	10	2	0	0	3	10	7	0	0	0	0	0	0	0	0	0	0	0	4	0	0	0	0	0	480	480	480	480	3	2	1	3	1	2	2	1	2	1	1	1	1	2	1
514	4	4	2	1	20	1	10	2	0	0	0	0	0	0	2	10	0	0	0	0	0	0	3	20	0	0	0	0	1	80	500	600	420	540	4	5	3	5	3	5	5	2	5	5	5	5	5	5	5
256	4	4	1	1	18	1	10	2	1	10	0	0	5	0	2	0	2	0	2	0	0	0	0	0	2	0	2	0	2	0	600	600	360	360	4	3	3	4	4	4	3	4	3	3	3	3	3	3	3
696	4	4	2	1	19	1	10	2	3	10	3	0	1	0	0	0	0	0	7	0	0	0	2	0	0	0	0	0	2	0	480	360	360	300	5	5	5	3	3	1	1	1	1	1	1	1	1	2	1
285	4	4	2	1	19	1	10	2	0	0	0	0	1	30	1	30	0	0	0	0	0	0	0	0	1	10	0	0	0	0	300	300	40	40	4	1	2	5	4	4	2	1	4	3	4	4	4	4	4
405	4	4	2	1	20	2	10	2	0	0	3	10	7	0	1	0	0	0	7	0	0	0	0	0	7	0	1	0	0	0	420	420	480	480	2	2	1	2	2	2	1	2	3	1	2	4	2	2	2
414	4	4	2	1	19	2	6	2	0	0	0	0	3	30	0	0	0	0	2	30	0	0	0	0	0	0	0	0	0	0	720	720	420	540	3	3	2	4	2	4	4	1	3	4	4	4	4	4	4
497	4	4	2	1	19	1	10	2	4	10	0	0	2	0	2	0	0	0	4	0	2	0	2	0	3	0	0	0	0	0	300	100	420	500	5	5	2	4	4	5	2	2	3	3	3	3	3	3	3
296	12	4	1	1	20	2	2	2	0	0	0	0	7	10	0	0	0	0	0	0	0	0	0	0	0	0	0	0	0	0	300	720	720	60	5	5	3	5	2	5	1	1	1	5	5	1	1	5	5
258	4	4	1	1	21	2	10	2	0	0	1	10	0	0	0	0	0	0	0	0	0	0	0	0	0	0	0	0	0	0	9999	0	500	500	5	3	1	4	1	1	3	3	3	2	4	3	3	3	3
336	4	4	2	2	20	2	10	2	0	0	1	10	5	0	2	0	3	0	3	0	0	0	2	0	2	0	2	0	1	0	300	300	430	540	1	1	1	1	1	1	1	1	1	1	1	1	1	3	2
717	4	4	2	1	19	2	10	2	0	0	3	10	7	0	2	0	1	0	0	0	0	0	3	0	0	0	1	0	1	0	120	300	480	540	4	4	3	4	3	4	2	2	2	3	4	1	1	4	4
351	4	4	1	1	20	2	10	2	1	10	2	0	7	0	0	0	0	0	7	0	0	0	0	0	7	0	1	0	7	0	480	480	420	420	5	1	2	3	1	3	2	1	1	3	2	2	3	4	4
718	4	4	2	1	20	2	10	2	0	0	2	10	4	0	4	0	2	0	0	0	1	0	3	0	0	0	1	0	1	0	240	240	420	420	3	3	2	3	1	3	1	1	2	2	3	2	2	2	3
512	4	4	2	1	19	2	10	2	2	10	2	0	7	0	0	0	2	0	5	0	1	0	1	0	1	0	1	0	1	0	480	400	40	60	2	2	1	3	1	1	1	1	1	1	1	1	1	4	2
1359	4	4	2	2	19	2	6	1	5	10	7	0	7	0	1	0	0	0	2	0	3	0	3	0	1	0	5	0	5	0	600	720	240	60	3	3	2	4	3	2	1	3	1	1	2	4	4	4	4
1031	4	4	2	1	20	2	10	2	0	0	0	0	3	30	0	0	0	0	7	0	0	0	0	0	2	0	3	0	3	0	640	480	25	30	4	2	1	4	3	3	2	2	2	2	3	3	3	3	4
438	4	4	2	1	19	2	10	2	7	10	7	0	1	0	0	0	2	0	7	0	7	0	3	0	4	0	5	0	3	0	60	60	60	60	2	2	2	2	2	2	2	2	2	2	2	2	2	2	2
411	4	4	2	1	20	2	10	2	0	0	0	0	6	20	3	0	0	0	1	10	0	0	5	0	0	0	1	0	0	0	300	300	360	480	4	3	2	2	3	3	2	1	1	2	2	1	1	1	2
334	4	4	2	1	19	1	3	2	0	0	0	0	2	30	1	0	0	0	1	0	0	0	0	0	0	0	1	0	1	0	300	800	480	9999	3	2	1	4	2	3	3	3	3	3	3	3	3	3	3
420	4	4	1	1	20	2	10	2	1	10	4	0	5	0	0	0	3	0	4	0	0	0	1	0	2	0	0	0	0	0	200	500	640	540	5	4	3	5	3	4	3	2	2	3	2	2	2	4	4
414	4	4	1	1	29	1	10	2	0	0	0	0	0	0	0	0	0	0	0	0	0	0	0	0	1	5	0	0	0	0	600	600	540	540	3	2	1	2	1	3	1	1	2	2	3	2	2	3	2
533	4	4	1	1	19	1	10	2	1	10	1	30	0	0	1	0	0	0	0	0	0	0	0	0	0	0	1	0	1	0	5555	5555	25	45	1	1	1	4	1	1	1	1	3	4	4	3	4	4	3
553	4	4	2	1	20	2	10	2	2	10	3	0	4	0	1	0	2	0	7	0	2	0	2	0	1	0	1	0	1	0	180	180	600	600	4	2	1	5	5	5	4	1	2	1	5	2	1	3	4
489	4	4	1	1	20	2	10	2	5	10	5	0	7	0	0	0	1	0	5	0	1	0	2	0	3	0	3	0	3	0	480	480	480	480	3	3	1	5	3	4	2	1	4	4	3	2	2	3	4
383	4	4	2	1	20	2	10	2	7	10	7	0	7	0	1	0	1	0	7	0	4	0	7	0	7	0	7	0	7	0	360	240	420	420	4	3	2	4	4	2	2	2	2	2	2	2	3	3	3
1930	4	4	2	1	20	1	10	2	1	10	3	0	3	0	1	0	0	0	3	0	1	0	3	0	2	0	2	0	1	0	240	240	480	680	3	1	1	3	1	3	1	1	1	1	1	1	1	1	1
983	4	4	1	1	19	1	10	2	1	7	1	7	1	7	1	7	1	7	1	7	1	7	1	7	1	7	1	7	1	7	420	420	420	420	1	1	1	1	1	1	1	1	1	1	1	1	1	1	1
651	4	4	1	1	19	1	10	2	3	10	4	0	7	0	1	0	1	0	2	0	1	0	1	0	0	0	3	0	1	0	600	240	60	600	3	1	2	5	1	5	2	1	1	2	2	1	1	2	3
364	4	4	2	1	20	2	6	2	1	0	1	20	0	0	0	0	0	0	0	0	0	0	1	20	0	0	0	0	0	0	300	200	450	600	4	3	1	5	5	3	2	1	2	2	3	1	3	3	3
383	4	4	1	1	19	1	10	2	1	10	0	0	0	0	2	60	0	0	1	40	1	10	1	0	2	30	1	0	1	5	300	300	360	480	3	3	1	3	1	1	1	1	1	1	1	1	1	3	1
395	4	4	2	1	20	2	9	1	1	10	0	0	5	0	3	0	0	0	0	0	0	0	0	0	0	0	0	0	0	0	9999	0	0	0	5	5	5	5	5	5	5	5	5	5	5	5	5	5	5
254	4	4	2	1	20	2	10	2	0	0	2	10	7	0	1	0	0	0	7	0	0	0	0	0	0	0	0	0	1	0	420	420	420	480	4	2	1	1	3	1	1	1	1	1	1	1	1	1	1
300	4	4	2	1	20	2	6	2	1	10	2	0	0	0	0	0	0	0	5	0	0	0	2	0	0	0	1	0	1	0	480	480	420	600	5	5	2	5	5	5	4	1	5	5	5	5	3	5	5
771	4	4	2	1	19	1	10	2	2	10	3	0	2	0	0	0	0	0	0	0	0	0	0	0	2	0	0	0	1	0	200	350	420	480	2	1	1	2	1	1	1	1	1	1	3	4	2	4	3
277	4	4	1	1	21	2	10	2	0	0	0	0	3	10	2	0	0	0	2	0	0	0	0	0	3	0	2	0	0	0	100	100	20	20	5	5	5	5	5	5	5	5	5	5	5	5	5	5	5
566	4	4	2	1	20	2	10	2	0	0	1	0	7	20	0	0	0	0	0	0	0	0	0	0	1	20	0	0	0	0	5555	5555	420	420	4	3	1	3	3	2	2	3	2	2	2	4	4	4	4
411	4	4	2	1	20	1	10	2	2	0	3	10	5	20	3	0	0	0	0	0	0	0	0	0	4	0	4	0	3	10	50	50	60	50	3	4	3	4	2	3	3	4	4	3	3	3	3	3	3
349	4	4	1	1	20	2	10	2	7	10	7	0	7	0	2	0	1	0	7	0	1	0	0	0	7	0	1	0	1	0	600	600	420	420	5	5	4	5	1	4	2	2	4	4	4	4	4	4	4
359	4	4	1	1	20	2	10	2	7	10	3	0	7	0	0	0	0	0	7	0	3	0	3	0	7	0	0	0	0	0	360	200	420	480	3	3	3	3	3	3	3	2	2	2	2	2	1	3	2
370	4	4	1	1	19	1	10	2	1	10	2	0	2	0	1	0	0	0	0	0	0	0	0	0	1	0	1	0	0	0	360	240	420	420	4	2	3	4	3	4	1	2	3	2	3	3	3	3	3
350	4	4	1	1	19	2	10	2	1	10	7	0	7	0	0	0	3	0	4	0	0	0	7	0	0	0	1	0	1	0	360	480	600	30	2	1	1	2	2	1	1	1	2	1	2	1	1	4	2
806	6	4	1	1	22	3	6	2	1	5	1	5	2	10	0	0	0	0	1	15	0	0	0	0	2	0	1	5	1	5	480	300	420	480	3	2	3	2	3	2	3	3	3	4	3	2	3	2	3
501	4	4	2	1	19	2	10	2	0	0	0	0	7	20	2	0	3	0	0	0	0	0	0	0	0	0	0	0	0	0	360	20	30	60	5	5	5	5	3	5	1	1	5	5	5	5	5	5	5
420	4	4	2	1	20	2	10	2	0	0	0	0	0	0	0	0	0	0	0	0	0	0	0	0	0	0	0	0	2	30	600	600	365	400	4	2	2	4	4	4	4	4	4	4	4	4	4	4	4
429	4	4	2	1	20	2	10	2	0	0	1	10	3	0	0	0	0	0	2	0	0	0	7	0	2	0	3	0	1	0	780	800	240	400	4	2	1	2	2	3	1	3	2	2	2	2	2	2	3
764	4	4	1	1	19	1	6	2	0	0	0	0	7	10	0	0	1	0	1	0	0	0	0	0	0	0	0	0	0	0	600	700	540	650	5	4	4	5	3	5	5	1	4	4	4	1	1	5	4
983	4	4	2	1	20	2	6	2	2	10	4	0	5	0	6	0	0	0	3	0	2	0	4	0	6	0	0	0	2	0	600	400	450	50	3	3	4	4	3	2	2	1	5	5	5	3	3	3	3
589	4	4	1	1	19	1	10	2	4	10	7	0	6	0	4	0	4	0	7	0	0	0	3	0	0	0	1	0	1	0	600	600	420	600	4	3	1	1	1	2	2	1	2	2	2	2	2	3	3
588	4	4	1	1	19	1	10	2	3	10	3	0	5	0	0	0	0	0	3	0	2	0	2	0	3	0	2	0	1	0	300	400	420	480	3	2	1	3	2	2	1	3	2	2	1	2	1	2	3
914	4	4	1	1	21	2	10	2	0	0	2	10	7	0	0	0	2	0	7	0	0	0	2	0	7	0	3	0	0	0	720	360	480	480	1	1	1	2	1	2	1	1	1	1	1	1	1	1	1
1266	4	4	2	1	21	2	10	2	1	10	2	0	5	0	0	0	0	0	0	0	0	0	5	0	0	0	1	0	1	0	12	12	420	540	4	3	2	4	3	3	3	3	3	3	3	3	3	3	3
604	4	4	2	1	19	2	10	2	0	0	0	0	1	20	0	0	0	0	2	20	0	0	0	0	0	0	0	0	0	0	330	20	40	100	3	3	1	3	2	3	2	2	3	2	4	4	2	4	4
563	4	4	2	1	20	2	10	2	0	0	0	0	0	0	0	0	0	0	0	0	0	0	0	0	1	10	0	0	0	0	360	360	420	550	3	4	1	5	1	4	4	1	4	4	5	5	5	5	5
719	4	4	2	1	21	2	3	2	0	0	0	0	1	10	1	0	0	0	1	0	0	0	0	0	0	0	0	0	0	0	540	600	510	600	3	2	1	3	3	3	3	1	2	2	3	3	2	4	3
767	4	4	2	1	20	2	10	2	0	0	0	0	3	10	0	0	0	0	1	0	1	0	5	0	1	0	0	0	0	0	500	360	420	500	3	1	1	4	2	2	1	1	3	4	4	4	3	3	3
850	4	4	2	1	20	2	10	2	0	0	4	20	0	0	1	0	0	0	2	20	0	0	1	3	2	0	2	0	1	0	480	360	360	540	3	2	1	2	3	4	1	4	1	1	4	3	1	2	4
713	4	4	1	1	19	1	10	2	0	0	0	0	0	0	0	0	0	0	0	0	0	0	0	0	0	0	1	40	1	40	300	900	480	480	3	1	1	1	1	1	2	3	1	1	1	1	1	3	2
696	4	4	1	1	20	2	10	2	2	10	7	0	7	0	0	0	0	0	0	0	0	0	1	0	0	0	5	0	5	0	360	400	480	600	5	3	1	5	1	5	5	5	5	5	5	5	5	5	5
537	4	4	1	1	21	2	10	2	0	0	1	10	7	0	2	0	6	0	7	0	0	0	3	0	0	0	1	0	1	0	720	600	400	500	2	3	2	3	1	2	2	1	3	4	4	4	1	4	3
574	4	4	2	1	19	1	10	2	1	10	5	0	7	0	1	0	2	0	5	0	0	0	2	0	3	0	0	0	2	0	300	300	500	500	2	2	2	5	4	4	2	1	4	4	4	2	2	4	3
476	4	4	2	1	18	1	10	2	0	0	2	0	5	10	0	0	0	0	1	10	0	0	1	5	1	10	0	0	0	0	500	500	390	540	3	4	1	1	1	1	1	1	2	2	2	1	1	4	3
318	4	4	1	1	20	2	10	2	0	0	0	0	0	0	2	40	0	0	0	0	0	0	0	0	1	40	0	0	0	0	300	300	500	300	1	2	1	5	2	2	2	2	2	2	2	2	2	2	2
799	4	4	2	1	19	2	10	2	0	0	2	10	2	0	0	0	0	0	0	0	1	0	5	0	0	0	2	0	1	0	720	720	420	420	4	2	4	5	1	4	1	2	2	2	2	1	2	3	3
441	4	4	1	1	18	1	10	2	0	0	0	0	0	0	0	0	0	0	7	10	0	0	0	0	0	0	0	0	0	0	240	180	300	480	4	4	4	4	4	1	4	4	4	4	1	1	1	1	1
685	6	4	1	1	21	3	6	2	0	0	0	0	7	10	0	0	0	0	0	0	0	0	0	0	0	0	0	0	0	0	5555	5555	32	5555	1	1	1	1	1	1	1	1	2	5	1	1	1	3	1
223	4	4	1	1	19	2	10	1	2	5	0	0	1	5	0	0	5	5	0	0	0	0	0	0	0	0	0	0	0	0	9999	0	0	0	1	1	5	5	5	5	5	5	5	5	5	5	5	5	5
552	4	4	2	1	19	2	10	2	0	0	0	0	0	0	0	0	0	0	0	0	0	0	7	10	3	0	1	0	3	0	180	180	480	600	4	4	1	1	1	2	2	1	3	4	3	4	4	4	4
601	4	4	1	1	19	1	10	2	2	10	2	0	7	0	0	0	0	0	7	0	2	0	2	0	0	0	0	0	0	0	300	300	450	500	2	3	3	3	2	3	1	1	3	2	3	3	3	3	3
628	4	4	1	2	19	2	10	2	0	0	0	0	0	0	1	0	7	10	1	0	0	0	0	0	2	0	1	0	1	0	300	180	420	480	1	2	1	3	3	1	1	1	4	1	1	1	1	2	1
270	4	4	2	1	20	2	10	2	0	0	1	10	2	0	2	0	0	0	4	0	0	0	5	0	2	0	0	0	0	0	300	420	300	540	3	3	3	3	3	3	3	3	3	3	3	3	3	3	3
240	4	4	2	1	18	1	10	2	0	0	0	0	0	0	0	0	0	0	1	30	0	0	0	0	0	0	0	0	0	0	840	840	480	480	1	1	2	5	1	2	1	5	1	1	1	1	1	5	5
573	4	4	2	1	20	2	10	2	0	0	0	0	0	0	0	0	0	0	0	0	0	0	0	0	0	0	1	60	1	120	480	360	420	498	3	2	1	2	2	3	2	1	1	1	1	2	2	2	2
232	4	4	1	1	20	2	10	2	7	10	7	0	7	0	0	0	0	0	0	0	0	0	0	0	0	0	7	0	7	0	200	200	480	480	5	5	5	5	5	5	5	5	5	5	5	5	5	5	5
508	12	4	2	1	20	2	11	2	2	10	0	0	0	0	0	0	0	0	1	30	0	0	0	0	0	0	0	0	0	0	60	120	30	0	3	2	1	2	2	2	1	1	2	1	2	3	3	3	3
247	4	4	1	1	19	2	10	2	0	0	2	10	6	0	0	0	2	0	1	0	2	0	3	0	3	0	0	0	0	0	600	600	400	500	1	1	5	5	2	4	3	3	3	3	3	3	3	3	3
588	4	4	2	1	20	2	9	2	0	0	0	0	0	0	0	0	0	0	0	0	0	0	0	0	2	40	0	0	0	0	600	600	480	540	4	5	3	4	4	4	4	3	3	4	3	2	2	4	3
652	4	4	1	1	18	1	10	2	0	0	7	10	7	0	0	0	0	0	7	0	0	0	3	0	7	0	0	0	1	0	800	800	450	480	4	2	1	4	1	4	1	1	2	1	3	4	4	2	3
463	12	4	2	1	19	2	2	2	1	10	4	0	7	0	2	0	3	0	7	0	0	0	2	0	0	0	1	0	1	0	720	360	480	720	2	2	1	3	3	2	3	1	3	1	3	3	4	4	4
456	4	4	1	1	20	2	10	2	0	0	0	0	3	30	0	0	0	0	0	0	0	0	0	0	0	0	0	0	0	0	300	400	360	480	3	1	3	3	1	3	3	2	3	4	4	1	1	3	3
495	4	4	2	1	19	2	10	2	7	10	7	0	7	0	0	0	0	0	7	0	1	0	1	0	1	0	3	0	3	0	480	420	420	480	3	2	2	3	2	3	3	3	3	3	2	2	3	2	2
416	12	4	2	1	20	1	5	2	0	0	0	0	4	30	1	30	0	0	1	60	0	0	0	0	0	0	0	0	0	0	300	300	360	480	3	4	1	3	1	2	1	2	1	3	3	3	3	3	1
448	4	4	1	1	21	2	10	2	2	10	2	0	7	0	0	0	2	0	7	0	3	0	3	0	3	0	3	0	3	0	400	200	400	400	1	1	1	1	1	1	1	1	1	1	1	1	1	1	1
689	4	4	1	1	20	2	10	2	0	0	0	0	4	30	2	0	0	0	0	0	0	0	3	0	1	0	2	0	0	0	480	400	480	480	3	3	1	3	2	2	2	1	2	2	2	1	1	2	3
562	4	4	2	1	19	1	10	2	1	10	2	0	5	0	0	0	0	0	0	0	0	0	0	0	0	0	1	0	0	0	300	280	400	480	1	2	1	4	3	3	2	2	4	3	4	1	1	4	4
243	4	4	1	1	19	2	6	2	0	0	0	0	0	0	1	10	1	2	3	30	0	0	0	0	2	20	0	0	0	0	480	480	480	480	4	3	5	5	3	4	2	1	3	4	3	3	3	3	3
351	4	4	2	1	19	2	10	2	0	0	0	0	1	60	1	60	0	0	0	0	0	0	1	10	0	0	1	0	0	0	540	540	480	480	3	3	1	4	3	3	3	3	3	3	3	3	3	3	3
585	4	4	1	1	19	1	10	2	1	0	1	0	1	0	0	0	1	0	1	0	0	0	2	15	2	0	1	0	0	0	420	180	420	420	4	3	1	4	3	4	2	1	2	3	4	3	3	4	3
399	4	4	2	1	21	2	10	2	5	10	2	0	1	0	0	0	0	0	0	0	0	0	2	0	2	0	0	0	0	0	200	300	360	480	3	1	2	3	2	2	1	1	1	1	1	1	3	4	2
697	4	4	2	1	19	2	10	2	0	0	2	10	6	0	1	0	0	0	1	0	0	0	1	0	2	0	0	0	2	0	140	60	480	540	4	2	1	3	2	3	3	1	1	2	3	3	1	4	3
323	4	4	2	1	20	2	10	2	0	0	3	10	7	0	2	0	0	0	6	0	0	0	2	0	2	0	0	0	0	0	5555	5555	60	5555	4	2	1	3	1	3	3	1	2	2	2	2	2	3	2
317	4	4	1	1	21	2	2	2	2	5	2	5	2	5	0	0	0	0	1	5	2	5	2	5	1	5	2	5	2	5	60	60	480	480	4	3	2	3	2	2	3	2	2	2	2	2	2	2	2
368	4	4	1	1	21	2	10	2	0	0	0	0	5	10	1	50	0	0	0	0	0	0	0	0	0	0	0	0	0	0	120	300	480	600	1	2	1	3	1	1	1	1	2	1	1	1	1	2	1
1097	12	4	2	1	20	1	3	2	0	0	4	10	7	0	2	0	3	0	7	0	1	0	2	0	2	0	1	0	1	0	480	300	420	420	2	2	2	2	3	3	3	3	2	2	2	2	3	2	2
543	10	4	2	1	19	2	9	2	0	0	0	0	7	20	0	0	0	0	0	0	0	0	0	0	0	0	2	0	2	0	420	420	450	450	3	2	1	3	1	5	1	1	2	1	2	2	2	2	2
657	4	4	2	1	19	2	6	1	2	10	2	0	2	0	3	0	4	0	2	0	2	0	2	0	1	0	2	0	2	0	240	180	480	540	3	3	3	3	3	3	3	3	3	3	3	3	3	3	3
1075	4	4	1	1	19	1	10	2	0	0	0	0	0	0	1	30	0	0	0	0	0	0	0	0	0	0	0	0	1	60	480	360	480	540	1	1	1	5	1	5	1	2	2	4	4	3	3	4	4
501	4	4	2	1	19	2	10	2	5	10	7	0	7	0	2	0	0	0	7	0	0	0	3	0	3	0	1	0	3	0	720	720	420	600	4	2	1	4	2	3	2	4	2	2	3	2	2	3	3
482	12	4	2	1	20	2	2	2	0	0	0	0	2	30	1	5	0	0	1	30	0	0	0	0	0	0	1	0	0	0	360	420	420	420	2	2	1	2	2	2	1	1	1	3	3	1	1	4	2
1070	4	4	1	1	22	2	10	2	0	0	0	0	1	10	1	0	0	0	0	0	0	0	0	0	1	0	1	0	2	0	720	660	480	540	4	3	1	4	2	4	1	3	1	4	3	1	1	3	4
258	6	4	1	1	22	3	4	1	3	10	3	0	7	0	4	0	4	0	2	0	3	0	5	0	3	0	4	0	2	0	120	240	500	560	3	2	3	3	3	3	4	4	4	5	4	5	4	3	4
242	4	4	2	1	20	2	9	1	0	0	0	0	3	20	2	0	0	0	1	20	0	0	1	0	2	0	4	0	1	0	360	240	268	254	3	3	3	3	3	3	3	3	3	2	3	3	3	3	3
342	4	4	2	2	20	2	10	2	0	0	0	0	0	0	1	0	0	0	1	30	0	0	1	0	0	0	1	0	1	0	480	480	420	540	4	4	2	4	2	3	2	1	3	4	4	4	4	4	4
391	4	4	2	1	20	1	10	2	0	0	0	0	1	40	0	0	0	0	0	0	0	0	0	0	0	0	1	0	1	10	5555	5555	420	420	5	5	1	5	5	5	5	5	5	5	5	5	5	5	5
275	4	4	1	2	20	2	6	2	0	0	0	0	0	0	0	0	0	0	0	0	0	0	0	0	0	0	1	10	1	10	400	300	400	0	3	3	3	3	3	3	3	3	3	3	3	3	3	3	3
288	4	4	1	1	20	2	6	2	0	0	7	10	7	0	0	0	0	0	7	0	0	0	3	0	7	0	7	0	0	0	400	300	480	120	1	1	1	1	1	1	1	1	1	1	1	1	1	1	1
322	4	4	2	2	19	1	10	2	3	10	3	0	3	0	2	0	1	0	7	0	1	0	1	0	1	0	2	0	4	0	300	480	360	600	2	1	1	4	1	2	1	3	3	3	3	3	3	3	3
466	4	4	2	1	20	2	10	2	2	10	7	0	7	0	2	0	0	0	7	0	0	0	7	0	2	0	2	0	0	0	360	240	480	600	3	2	2	2	2	2	2	1	2	2	2	2	2	3	2
505	4	4	2	1	20	2	10	2	0	0	3	10	2	0	1	0	1	0	6	0	1	0	2	0	1	0	1	0	1	0	360	360	480	480	4	1	1	4	3	2	1	2	2	2	2	2	1	4	3
552	4	4	2	1	20	2	10	1	7	10	0	0	7	0	0	0	3	0	7	0	0	0	6	0	6	0	2	0	0	0	120	360	420	480	4	3	2	4	2	2	3	2	4	2	3	4	4	4	4
291	4	4	2	1	19	1	10	2	1	10	7	0	7	0	0	0	1	0	7	0	3	0	2	0	5	0	7	0	7	0	300	400	480	480	4	4	4	4	3	3	3	3	3	3	3	3	3	3	3
557	4	4	2	1	19	1	10	2	0	0	0	0	0	0	2	30	0	0	1	10	2	0	3	0	1	0	1	0	0	0	600	500	480	480	3	4	1	2	1	1	1	1	1	1	1	2	1	2	2
390	4	4	2	1	20	2	10	2	0	0	1	0	7	10	0	0	0	0	2	30	0	0	0	0	1	30	0	0	0	0	360	240	420	480	3	3	4	4	2	3	2	2	2	2	2	2	2	4	4
614	4	4	2	1	21	2	10	2	1	10	2	0	7	0	1	0	1	0	1	0	0	0	1	0	7	0	1	0	1	0	420	600	420	420	2	1	1	3	3	3	1	3	2	3	4	1	1	3	2
823	4	4	2	1	20	2	10	2	1	0	4	20	7	4	0	0	0	0	0	0	1	0	0	0	0	0	0	0	0	0	480	480	450	540	3	3	1	4	2	3	1	1	1	1	1	1	1	4	1
335	4	4	2	1	20	2	10	2	0	0	2	10	2	0	0	0	3	0	2	0	0	0	2	0	2	0	2	0	2	0	360	300	420	500	2	2	2	2	2	2	2	2	2	2	2	2	2	2	2
730	4	4	2	1	19	1	6	2	0	0	2	10	5	0	0	0	0	0	1	0	1	0	1	0	1	0	1	0	0	0	600	300	360	480	5	3	4	4	3	3	3	3	4	4	4	4	4	5	5
3609	12	4	1	1	22	2	2	2	0	0	0	0	0	0	0	0	2	5	0	0	0	0	2	10	2	20	1	30	0	0	120	120	60	420	2	1	1	2	1	2	1	1	1	1	1	1	1	1	1
774	4	4	2	1	21	1	6	2	0	0	2	0	2	10	1	0	0	0	0	0	0	0	2	0	0	0	0	0	0	0	720	600	420	30	5	2	2	4	2	4	3	1	2	3	3	3	2	4	4
532	4	4	2	1	20	1	10	2	1	10	0	0	7	0	2	0	2	0	5	0	1	0	2	0	1	0	1	0	1	0	500	600	30	45	3	4	2	5	1	2	1	1	2	2	4	4	2	2	1
272	12	4	1	2	19	1	6	2	0	0	0	0	1	10	0	0	0	0	0	0	0	0	0	0	0	0	0	0	0	0	9999	0	0	0	5	2	1	1	1	1	1	1	1	1	1	1	1	1	1
392	4	4	1	1	19	2	10	2	5	10	2	0	5	0	1	0	0	0	7	0	0	0	0	0	3	0	1	0	1	0	420	400	500	550	2	2	1	4	2	3	1	3	2	3	3	4	4	4	4
489	4	4	2	1	21	2	10	2	7	10	7	0	3	0	0	0	0	0	3	0	3	0	3	0	3	0	0	0	0	0	1020	1020	420	420	5	5	5	5	5	5	5	5	5	5	5	5	5	5	5
729	4	4	2	1	17	1	10	2	0	0	7	10	0	0	1	0	0	0	7	0	0	0	5	0	0	0	1	0	0	0	360	480	420	540	4	2	4	5	1	4	1	1	2	2	1	1	1	4	4
471	4	4	1	1	20	2	2	2	2	10	3	10	2	10	2	10	0	0	1	10	0	0	0	0	0	0	0	0	0	0	360	360	360	480	3	1	1	3	2	2	1	1	2	1	4	2	1	2	1
457	4	4	2	1	20	2	3	2	5	10	5	0	5	0	2	0	0	0	2	0	2	0	2	0	0	0	1	0	1	0	240	360	420	480	3	3	3	4	4	4	2	2	3	3	3	4	2	4	4
352	4	4	2	1	20	2	10	2	1	10	1	0	1	0	0	0	0	0	7	0	0	0	1	0	4	0	1	0	1	0	600	600	420	600	4	4	3	3	4	2	2	1	2	3	4	2	2	4	4
291	4	4	2	1	19	2	3	2	0	0	0	0	7	10	0	0	0	0	7	0	0	0	0	0	7	0	7	0	0	0	600	600	420	420	1	1	1	1	1	1	1	1	1	1	1	1	1	1	1
490	4	4	2	1	19	1	10	2	2	10	2	0	7	0	0	0	0	0	7	0	0	0	2	0	0	0	1	0	2	0	480	480	420	480	4	3	3	3	2	2	2	2	3	3	3	3	3	3	3
812	4	4	2	1	21	2	10	2	0	0	0	0	0	0	0	0	2	3	0	0	0	0	0	0	2	15	0	0	0	0	500	200	450	600	4	3	2	4	3	3	1	2	3	4	4	1	1	3	2
601	4	4	2	1	19	1	10	2	2	10	4	0	3	0	0	0	7	0	7	0	0	0	2	0	2	0	2	0	1	0	360	480	420	480	1	1	1	3	1	1	1	4	2	3	4	5	3	1	1
448	4	4	2	1	19	2	10	2	0	0	4	10	0	0	1	0	0	0	0	0	0	0	7	0	0	0	1	0	1	0	600	600	480	600	4	4	1	2	3	3	3	1	1	1	2	1	1	1	3
483	4	4	2	1	21	2	10	2	1	10	1	0	7	0	0	0	0	0	0	0	0	0	4	0	0	0	1	0	1	0	540	480	160	200	4	2	1	4	1	3	3	3	2	3	3	2	2	3	4
217	4	4	1	1	20	2	10	2	0	0	0	0	0	0	0	0	0	0	0	0	0	0	0	0	0	0	1	10	1	0	120	120	360	360	1	1	1	1	1	1	1	1	1	1	1	1	1	1	1
322	4	4	2	1	20	2	10	2	0	0	2	0	0	0	0	0	0	0	0	0	0	0	0	0	0	0	2	0	2	10	360	300	300	480	5	3	1	5	4	5	3	1	5	5	5	5	5	5	5
255	4	4	2	1	29	1	10	2	1	29	0	0	0	0	1	0	0	0	2	40	0	0	0	0	0	0	0	0	0	0	240	300	480	540	2	2	2	2	2	2	4	2	2	2	2	4	4	2	4
649	4	4	2	1	20	2	10	2	0	0	0	0	0	0	1	6	0	0	1	12	1	10	3	8	1	10	1	0	1	0	360	360	35	60	5	2	2	3	3	3	3	2	2	3	4	5	5	5	4
487	4	4	2	1	19	1	10	2	1	10	2	0	7	0	2	0	0	0	0	0	1	0	7	0	0	0	2	0	2	0	360	600	420	420	4	3	2	4	2	4	1	2	2	2	2	4	4	2	2
745	4	4	2	1	19	1	10	2	0	0	0	0	0	0	0	0	0	0	2	40	1	0	1	0	2	0	2	0	0	0	600	500	400	480	3	3	4	5	4	4	1	2	3	4	3	2	2	4	4
1334	4	4	2	1	20	2	10	2	2	10	3	0	3	0	1	0	0	0	1	0	0	0	0	0	0	0	1	0	1	0	800	700	460	500	3	3	2	3	2	3	1	1	2	2	5	1	1	4	3
267	4	4	2	2	19	2	6	2	0	0	0	0	7	10	0	0	0	0	7	0	0	0	1	0	2	0	0	0	5	0	180	180	420	420	4	1	1	3	1	1	1	2	1	1	1	1	1	1	1
398	4	4	1	1	19	2	10	2	1	0	0	0	2	20	0	0	0	0	0	0	0	0	0	0	1	0	0	0	0	0	300	300	480	480	4	3	1	4	1	3	3	3	1	1	1	1	1	2	1
425	4	4	2	1	20	2	3	2	0	0	7	10	7	0	1	0	0	0	2	0	0	0	0	0	0	0	0	0	1	0	400	400	420	500	3	4	3	4	2	3	2	2	2	2	3	4	1	4	3
424	4	4	1	1	20	2	10	2	3	10	3	0	7	0	0	0	0	0	3	0	0	0	7	0	0	0	3	0	0	0	720	600	480	600	2	2	1	3	2	3	1	2	1	1	2	1	1	3	3
507	4	4	2	1	19	2	10	2	0	0	0	0	3	10	1	0	0	0	7	0	0	0	0	0	2	0	2	0	0	0	120	240	480	540	2	2	1	4	1	5	2	1	2	1	1	2	2	4	2
469	4	4	2	1	19	2	10	2	4	10	4	0	4	0	1	0	2	0	2	0	0	0	3	0	2	0	3	0	0	0	480	360	420	480	3	3	3	4	2	4	2	2	2	3	2	4	4	3	4
468	4	4	2	2	20	2	3	2	2	10	0	0	1	0	4	0	3	0	2	0	2	0	2	0	0	0	0	0	1	0	360	180	480	480	5	4	3	4	3	4	1	1	1	3	4	4	2	4	4
525	4	4	2	1	19	1	10	2	0	0	2	5	0	0	0	0	1	0	7	10	0	0	1	5	0	0	1	0	0	0	480	480	420	480	4	3	3	3	1	3	5	1	2	2	2	3	1	2	4
593	4	4	2	1	19	1	10	2	0	0	5	10	6	0	2	0	0	0	7	0	1	0	2	0	0	0	0	0	2	0	600	500	360	480	2	1	1	2	1	1	1	1	3	3	1	1	1	2	1
950	4	4	2	1	21	2	10	2	0	0	7	10	7	0	2	0	0	0	7	0	0	0	7	0	1	0	4	0	5	0	420	360	420	480	4	2	1	3	1	2	2	3	1	1	1	1	1	1	1
318	4	4	2	1	19	1	10	2	0	0	0	0	3	10	0	0	0	0	0	0	0	0	0	0	0	0	0	0	0	0	600	600	420	420	1	2	1	1	1	1	1	1	1	1	1	1	1	2	1
264	4	4	1	1	18	1	10	2	5	10	3	0	3	0	0	0	5	0	5	0	3	0	4	0	6	0	4	0	4	0	180	180	720	720	2	2	2	2	2	3	3	3	2	2	2	3	3	3	2
229	4	4	1	1	20	2	10	2	2	10	5	0	7	0	1	0	1	0	2	0	3	0	4	0	0	0	2	0	4	0	20	20	300	900	5	5	5	5	5	5	5	4	4	3	3	4	3	4	2
1372	4	4	2	1	20	1	10	2	1	0	0	0	1	20	0	0	0	0	1	20	0	0	1	0	0	0	1	0	1	0	500	500	420	420	3	4	1	5	3	4	1	3	1	3	3	5	5	5	3
644	4	4	2	1	21	1	9	2	0	0	0	0	0	0	0	0	0	0	0	0	0	0	1	5	0	0	0	0	0	0	1280	1280	360	540	3	3	2	3	3	4	2	1	3	3	4	3	3	3	3
692	4	4	2	2	19	1	9	1	0	0	2	10	0	0	0	0	0	0	0	0	0	0	2	0	0	0	0	0	0	0	1280	1280	360	600	3	4	3	4	1	2	3	1	4	5	4	3	3	4	4
264	4	4	2	1	19	2	10	2	0	0	0	0	0	0	1	0	0	0	2	30	0	0	0	0	2	30	0	0	0	0	600	600	540	600	4	2	1	1	1	1	1	1	1	1	1	1	1	1	1
446	4	4	2	1	20	2	6	2	7	10	1	0	4	0	0	0	0	0	2	0	0	0	2	0	2	0	1	0	2	0	240	240	420	480	3	2	2	2	1	2	1	1	1	1	1	2	2	2	3
809	4	4	2	1	20	2	6	2	2	10	5	0	5	0	1	0	0	0	5	0	0	0	6	0	0	0	0	0	3	0	300	180	400	600	1	2	1	1	1	2	2	1	1	1	1	1	1	2	2
284	4	4	2	1	18	1	10	2	7	3	7	10	4	5	0	0	0	0	2	10	0	0	2	0	3	0	2	0	4	0	240	240	420	420	4	1	1	1	3	3	3	3	3	3	3	3	3	3	3
862	4	4	2	1	18	1	10	2	1	10	2	0	7	0	1	0	0	0	7	0	1	0	2	0	4	0	4	0	1	0	5555	5555	360	480	3	2	2	3	3	3	3	2	4	4	4	4	2	4	3
335	4	4	2	1	20	2	10	2	3	10	7	0	7	0	0	0	7	0	7	0	3	0	0	0	3	0	0	0	0	0	600	420	420	60	1	1	1	5	1	5	1	1	4	3	3	5	4	5	5
850	4	4	2	2	21	1	10	1	1	10	5	0	7	0	0	0	0	0	7	0	3	0	7	0	7	0	0	0	1	0	5555	9999	480	600	4	1	1	5	1	5	3	1	1	2	3	1	2	4	3
1015	4	4	1	1	20	2	10	2	7	10	1	0	7	0	0	0	0	0	0	0	0	0	0	0	1	0	0	0	0	0	560	180	480	640	3	3	1	2	1	3	1	1	2	3	2	1	1	4	4
448	4	4	1	1	20	1	10	2	0	0	0	0	7	10	0	0	0	0	3	0	0	0	4	0	6	0	5	0	1	0	200	150	360	360	4	2	2	4	2	3	2	2	2	1	1	2	2	2	4
323	4	4	2	1	20	2	10	2	1	5	2	0	5	0	3	0	2	0	4	0	0	0	1	0	3	0	1	0	1	0	240	360	480	540	4	4	2	4	4	4	3	1	3	4	4	4	3	3	3
2626	4	4	1	1	21	2	10	2	0	0	0	0	3	20	0	0	0	0	0	0	0	0	0	0	0	0	0	0	0	0	5555	5555	480	480	4	2	4	5	5	5	1	1	3	3	3	1	1	4	4
330	4	4	1	1	19	1	10	2	0	0	0	0	4	10	0	0	0	0	0	0	0	0	0	0	0	0	0	0	0	0	360	360	360	360	5	2	2	5	3	4	1	1	1	1	1	1	1	5	5
1530	4	4	2	1	18	1	6	2	0	0	7	10	0	0	2	0	0	0	7	0	0	0	2	0	2	0	2	0	1	0	600	500	450	500	1	2	1	1	1	1	1	1	2	1	1	1	1	4	1
455	10	4	1	1	20	2	2	2	0	0	0	0	1	60	0	0	0	0	0	0	0	0	0	0	0	0	0	0	1	10	300	300	540	540	2	1	1	1	1	1	1	1	2	2	2	1	1	1	2
622	4	4	2	1	21	2	10	2	1	30	1	30	1	30	1	20	0	0	0	0	0	0	0	0	0	0	0	0	0	0	5555	5555	480	480	4	3	1	3	1	2	1	1	1	1	1	1	1	1	1
399	4	4	2	1	18	1	10	2	1	10	0	0	0	0	0	0	0	0	0	0	0	0	0	0	0	0	0	0	0	0	480	480	480	480	2	2	2	2	2	2	2	2	2	2	2	2	2	2	2
892	4	4	2	1	20	2	10	2	0	0	0	0	2	20	0	0	0	0	2	30	0	0	0	0	2	30	0	0	0	0	360	240	450	500	3	1	1	5	2	5	2	2	2	2	4	2	2	5	4
324	4	4	2	1	19	2	9	1	0	0	0	0	2	10	2	45	0	0	3	20	0	0	0	0	3	20	1	10	1	10	360	720	420	420	4	4	4	4	4	4	4	4	4	4	4	4	4	4	4
514	4	4	1	1	19	1	10	2	4	10	6	0	7	0	2	0	7	0	7	0	0	0	5	0	6	0	5	0	5	0	600	360	420	540	2	3	1	1	1	1	2	1	4	1	5	1	1	4	4
386	4	4	2	1	18	1	10	2	2	10	1	0	0	0	1	0	0	0	7	0	1	0	3	0	2	0	0	0	0	0	420	400	420	500	3	2	1	3	1	2	1	4	1	1	2	1	1	3	2
213	12	4	1	1	20	1	6	2	0	0	0	0	0	0	2	60	0	0	1	60	0	0	0	0	0	0	0	0	0	0	240	240	300	300	2	2	2	2	2	2	2	2	2	2	2	2	2	2	2
757	12	4	1	1	20	2	3	2	0	0	0	0	7	10	0	0	0	0	0	0	0	0	0	0	0	0	0	0	0	0	300	600	480	540	1	1	1	1	1	1	1	1	1	1	1	1	1	1	1
677	4	4	2	1	18	1	10	2	0	0	0	0	7	10	2	0	0	0	7	0	0	0	1	0	0	0	0	0	1	0	240	360	0	400	1	3	1	1	1	4	1	1	1	1	1	1	1	1	3
240	4	4	1	1	20	2	10	2	0	0	0	0	0	0	0	0	0	0	2	10	0	0	0	0	0	0	2	0	0	0	240	240	240	600	5	5	1	5	5	5	5	5	5	5	5	5	5	5	5
569	4	4	1	1	20	1	10	2	0	0	0	0	0	0	0	0	0	0	0	0	0	0	3	10	0	0	1	0	0	0	480	400	360	360	1	1	1	1	1	1	1	1	1	1	1	1	1	1	1
554	12	4	1	1	21	1	2	2	1	10	0	0	7	0	0	0	0	0	7	0	0	0	0	0	0	0	0	0	0	0	999	666	360	720	5	5	1	1	5	1	1	3	5	1	5	1	1	2	5
1983	4	4	2	1	19	2	10	1	0	0	0	0	0	0	6	10	3	15	0	0	0	0	0	0	0	0	0	0	0	0	480	360	480	600	4	3	1	3	2	2	3	1	2	2	2	2	3	3	3
681	4	4	2	1	18	1	10	2	3	10	1	0	3	0	2	0	2	0	1	0	1	0	7	0	7	0	4	0	6	0	300	300	260	600	4	3	3	3	4	3	2	4	2	3	2	2	3	2	4
510	4	4	2	1	20	2	10	2	0	0	0	0	0	0	2	10	0	0	1	30	0	0	0	0	2	20	0	0	0	0	360	360	420	480	4	1	1	4	2	2	2	1	2	3	3	3	3	3	3
327	4	4	2	1	19	1	10	2	6	10	7	0	7	0	0	0	0	0	7	0	3	0	7	0	3	0	3	0	0	0	480	300	420	540	3	4	3	3	4	3	2	1	2	2	4	3	1	2	3
441	4	4	2	1	19	1	10	2	0	0	2	10	7	0	0	0	4	0	7	0	1	0	7	0	2	0	1	0	0	0	240	100	420	600	3	4	1	5	1	3	1	1	2	2	4	1	1	4	4
391	12	4	2	1	19	2	2	2	0	0	0	0	0	0	0	0	0	0	0	0	0	0	0	0	0	0	0	0	1	30	720	600	360	600	4	4	1	4	3	4	1	2	2	5	5	3	3	4	5
628	4	4	2	2	19	2	10	2	7	10	7	0	7	0	0	0	4	0	7	0	3	0	3	0	7	0	4	0	4	0	600	420	420	540	4	3	2	4	4	4	4	2	2	3	3	4	2	4	4
751	4	4	2	1	19	2	10	2	7	10	7	0	7	0	0	0	4	0	7	0	1	0	2	0	7	0	1	0	2	0	600	420	420	540	3	2	1	2	2	2	2	2	3	2	3	3	2	3	2
495	4	4	1	1	19	1	10	2	7	10	0	0	7	0	0	0	0	0	7	0	0	0	0	0	0	0	0	0	0	0	760	768	527	507	5	3	5	3	1	1	1	1	1	1	1	1	1	1	1
252	4	4	2	1	21	2	10	2	1	10	3	0	5	0	0	0	1	0	2	0	0	0	4	0	1	0	1	0	0	0	540	720	450	600	3	3	3	3	3	3	3	3	3	3	3	3	3	3	3
737	4	4	1	1	20	2	10	2	0	0	0	0	0	0	0	0	0	0	7	10	7	0	0	0	0	0	0	0	0	0	600	600	0	0	5	5	5	5	5	5	5	5	5	5	5	5	5	5	5
520	4	4	1	1	19	1	10	2	0	0	0	0	5	10	0	0	0	0	7	0	0	0	1	0	0	0	0	0	1	0	600	600	460	600	3	3	3	3	2	3	3	2	3	3	2	2	2	2	2
688	4	4	2	1	19	2	2	2	1	10	5	0	4	0	0	0	0	0	1	0	0	0	1	0	1	0	1	0	0	0	600	240	420	540	3	3	3	4	2	2	3	1	2	2	3	3	2	3	1
249	12	4	1	1	21	2	3	2	0	0	1	0	7	10	0	0	0	0	7	10	0	0	1	0	0	0	1	0	0	0	360	360	480	480	1	2	1	1	1	1	1	1	1	2	5	2	1	5	2
481	4	4	2	1	17	2	10	2	1	10	4	0	5	0	1	0	0	0	2	0	1	0	2	0	3	0	1	0	2	0	270	270	450	480	3	4	3	4	4	2	3	1	2	3	4	4	2	4	4
461	4	4	1	1	18	2	10	2	1	10	3	0	0	0	0	0	0	0	0	0	1	0	0	0	0	0	0	0	1	0	300	300	360	360	4	2	1	4	2	2	1	2	3	2	2	3	1	2	3
338	4	4	2	1	19	2	10	2	0	0	0	0	0	0	0	0	0	0	0	0	0	0	0	0	1	5	0	0	0	0	240	180	420	420	2	3	4	3	2	1	1	2	2	2	1	1	1	3	3
1202	4	4	1	1	20	1	10	2	0	0	0	0	7	10	2	0	3	0	0	0	0	0	0	0	0	0	7	0	2	0	1000	100	800	200	1	2	1	1	1	1	1	1	1	1	1	1	1	1	1
618	12	4	2	1	19	2	9	2	5	10	2	0	7	0	0	0	7	0	7	0	3	0	7	0	7	0	7	0	4	0	5555	5555	400	480	5	5	5	5	3	4	4	1	3	3	4	1	2	4	5
384	4	4	2	1	20	2	10	2	2	10	2	0	7	0	0	0	0	0	0	0	0	0	0	0	0	0	2	0	0	0	480	720	360	480	3	4	4	5	3	4	2	1	4	2	3	1	1	2	5
1124	10	4	2	1	20	2	11	2	0	0	0	0	2	30	0	0	0	0	2	60	0	0	0	0	0	0	0	0	0	0	300	240	480	480	3	2	3	3	3	3	2	2	3	2	4	3	2	3	3
426	4	4	2	1	20	2	10	2	2	10	1	0	7	0	0	0	0	0	7	0	0	0	3	0	0	0	1	0	1	0	480	480	420	600	5	5	1	5	4	4	5	1	4	3	3	1	1	5	5
378	4	4	1	1	20	2	10	2	3	10	7	0	7	0	1	0	1	0	5	0	1	0	3	0	6	0	3	0	0	0	500	500	450	600	3	3	2	4	3	3	2	2	3	3	3	4	4	4	4
314	4	4	1	1	21	2	10	2	0	0	3	10	7	0	0	0	7	0	3	0	0	0	3	0	3	0	3	0	3	0	240	120	200	200	3	3	1	2	2	2	2	2	2	2	2	2	2	2	2
537	4	4	1	1	19	1	10	2	4	10	7	0	7	0	2	0	0	0	7	0	2	0	2	0	7	0	3	0	2	0	480	360	420	540	4	4	2	5	1	3	3	1	4	2	2	3	2	2	2
463	4	4	2	1	20	2	10	2	0	0	0	0	1	20	0	0	1	5	0	0	0	0	0	0	0	0	0	0	0	0	240	300	540	600	3	3	2	3	2	3	1	1	3	3	2	4	2	4	3
576	38	4	2	1	20	1	9	1	0	0	0	0	4	10	0	0	0	0	0	0	0	0	0	0	1	0	0	0	0	0	480	480	540	720	5	4	1	3	1	2	3	1	2	1	3	4	5	5	3
673	4	4	1	1	21	2	10	2	0	0	3	0	5	15	0	0	0	0	0	0	0	0	0	0	1	0	1	0	1	0	480	480	420	480	4	2	1	1	1	1	1	3	1	1	2	1	1	1	2
2151	4	4	2	1	18	1	10	2	0	0	0	0	1	25	0	0	0	0	0	0	0	0	1	0	1	6	1	0	1	0	550	360	25	60	2	2	1	2	2	2	1	1	2	2	2	3	3	3	4
357	12	4	1	2	19	1	6	2	0	0	3	15	0	0	0	0	0	0	0	0	0	0	0	0	0	0	0	0	0	0	390	240	390	390	2	2	1	1	1	2	2	1	1	1	1	3	1	3	3
618	4	4	2	1	20	2	10	2	0	0	0	0	1	10	1	0	1	0	1	0	0	0	0	0	1	0	1	0	0	0	390	390	480	540	2	2	1	3	1	2	1	2	1	1	3	1	1	2	2
474	12	4	1	1	19	1	2	2	1	10	2	5	0	0	0	0	0	0	0	0	1	10	1	10	1	30	0	0	0	0	350	600	600	720	5	4	2	5	4	5	5	2	4	5	5	2	2	5	5
601	4	4	2	2	20	1	10	2	0	0	0	0	5	25	0	0	0	0	0	0	0	0	2	10	0	0	0	0	0	0	300	300	450	40	1	1	2	2	2	2	2	2	1	1	1	1	1	2	1
622	4	4	2	2	19	1	10	2	1	0	1	5	1	5	0	0	0	0	0	0	1	15	0	0	0	0	0	0	0	0	1352	960	2700	540	3	1	5	5	2	4	3	1	4	4	4	4	4	4	4
385	10	4	1	1	20	1	2	2	0	0	0	0	0	0	0	0	0	0	7	10	0	0	0	0	0	0	0	0	0	0	420	420	480	500	1	2	1	1	1	1	1	1	1	1	1	1	1	1	1
472	4	4	2	1	20	2	10	2	2	10	3	0	7	0	2	0	0	0	7	0	4	0	0	0	2	0	1	0	1	0	480	480	360	420	5	3	3	3	3	3	3	3	3	3	3	3	3	3	3
231	38	4	2	1	20	1	1	2	1	0	1	10	1	30	0	0	0	0	0	0	0	0	0	0	0	0	0	0	0	0	10	10	10	10	5	5	5	5	5	5	5	5	5	5	5	5	5	5	5
446	38	4	1	1	19	1	9	2	0	0	5	10	3	0	2	0	0	0	7	0	2	0	4	0	3	0	5	0	2	0	350	400	510	600	4	2	2	3	1	2	2	1	1	2	2	1	1	2	3
543	38	4	2	1	20	1	2	2	0	0	0	0	2	30	0	0	0	0	0	0	0	0	0	0	0	0	0	0	1	0	360	100	480	480	2	2	1	2	2	1	1	1	2	1	1	2	2	2	2
490	4	4	1	1	20	2	10	2	5	10	7	0	7	0	2	0	4	0	2	0	1	0	1	0	2	0	3	0	1	0	600	300	480	540	5	4	1	4	2	2	1	1	1	2	3	1	1	1	4
535	38	4	2	1	19	1	3	2	0	0	3	15	1	5	0	0	0	0	0	0	0	0	0	0	3	15	2	15	0	0	360	540	420	720	5	4	1	4	4	4	5	1	4	3	4	3	3	4	5
645	38	4	2	1	20	1	5	1	0	0	0	0	3	20	1	0	0	0	1	10	0	0	1	1	3	10	0	0	1	10	10	300	420	30	3	5	2	5	1	4	3	2	2	3	2	4	4	4	4
560	38	4	2	1	19	1	3	2	0	0	0	0	0	0	2	60	0	0	0	0	0	0	1	10	0	0	0	0	1	60	360	120	420	480	3	2	1	2	1	2	1	1	2	1	3	1	1	2	2
607	38	4	2	1	20	1	5	2	0	0	1	10	0	0	2	180	0	0	0	0	0	0	0	0	0	0	0	0	0	0	360	120	480	540	2	2	1	3	1	1	1	1	1	1	1	3	3	3	3
630	38	4	2	1	19	1	3	2	3	10	4	0	5	0	2	0	0	0	3	0	1	0	3	0	5	0	5	0	1	0	720	720	430	420	3	2	3	2	2	2	2	2	2	1	2	2	2	3	3
293	38	4	2	1	18	1	3	2	4	10	3	0	7	0	0	0	0	0	3	0	0	0	0	0	4	0	3	0	3	0	480	500	360	460	3	3	3	3	3	3	3	3	3	3	3	3	3	3	3
407	38	4	2	1	19	1	9	2	1	10	7	0	3	0	1	0	0	0	3	0	1	0	2	0	0	0	7	0	2	0	480	480	360	420	3	2	1	2	2	2	1	1	2	2	1	2	2	3	2
508	4	4	1	1	20	2	10	2	1	10	1	0	1	0	0	0	0	0	5	0	0	0	1	0	1	0	0	0	1	0	300	300	450	500	2	2	2	2	3	3	3	3	4	4	4	2	2	2	3
469	38	4	2	1	18	1	9	2	0	0	0	0	2	30	0	0	0	0	0	0	0	0	0	0	0	0	0	0	1	10	420	420	480	480	5	5	1	3	2	5	2	2	4	4	5	5	2	4	5
283	4	4	1	1	18	1	10	2	7	10	3	0	7	0	2	0	0	0	2	0	0	0	4	0	4	0	1	0	2	0	480	480	40	40	1	1	1	1	1	1	1	1	1	1	1	1	1	1	1
387	12	4	1	1	20	1	5	2	1	10	1	20	3	10	0	0	1	10	0	0	0	0	0	0	1	20	0	0	0	0	300	600	600	1000	4	2	2	3	2	2	2	2	3	4	4	5	5	5	3
219	12	4	1	1	19	1	3	2	0	0	2	20	0	0	0	0	0	0	0	0	0	0	0	0	0	0	0	0	0	0	300	300	480	600	2	3	2	4	3	3	3	3	3	3	3	3	3	3	3
326	38	4	2	1	19	1	9	2	0	0	3	10	5	0	0	0	0	0	7	0	0	0	3	0	2	0	0	0	0	0	480	480	540	600	5	5	5	5	2	4	4	2	4	4	4	5	5	5	5
409	38	4	2	1	19	1	9	2	1	10	1	0	5	0	1	0	0	0	2	0	3	0	3	0	2	0	3	0	1	0	360	240	30	15	4	3	1	4	4	4	2	3	4	4	5	2	2	5	3
573	38	4	2	1	19	1	2	2	0	0	0	0	1	5	1	0	0	0	2	10	0	0	1	5	0	0	0	0	1	2	240	240	400	540	3	3	1	2	1	3	5	1	5	5	5	3	3	4	5
234	12	4	1	1	19	1	2	2	3	10	3	0	3	0	1	0	1	0	7	0	3	0	4	0	6	0	6	0	7	0	360	180	400	500	2	2	2	2	2	2	2	2	2	2	2	2	2	2	2
234	12	4	1	1	20	1	2	2	3	10	3	0	7	0	2	0	0	0	0	0	1	0	1	0	4	0	4	0	3	0	300	100	60	480	5	5	5	5	5	5	5	5	5	5	5	5	5	5	5
451	12	4	2	1	19	1	5	2	7	10	7	0	7	0	0	0	0	0	7	0	7	0	4	0	7	0	7	0	7	0	360	400	60	120	4	3	2	4	4	4	3	2	4	3	3	4	4	4	3
681	12	4	2	1	18	1	5	2	0	0	0	0	3	10	0	0	0	0	3	0	0	0	7	0	4	0	0	0	1	0	300	300	480	600	4	3	3	4	2	4	1	1	3	4	4	3	2	3	3
594	12	4	2	1	19	1	5	2	0	0	1	0	7	15	2	20	0	0	1	10	0	0	0	0	0	0	0	0	1	10	600	100	500	120	2	2	2	3	2	2	1	2	2	2	4	4	4	4	4
397	4	4	2	1	19	2	10	2	0	0	0	0	0	0	0	0	0	0	2	10	0	0	0	0	0	0	0	0	0	0	360	360	420	420	2	2	1	1	1	1	1	1	1	1	1	1	1	3	1
320	12	4	1	1	20	1	6	2	1	0	1	0	1	30	2	5	1	0	1	30	0	0	0	0	0	0	0	0	0	0	480	480	420	420	3	3	3	3	3	3	3	3	3	3	3	3	3	3	3
416	12	4	2	1	20	1	5	2	0	0	0	0	1	30	2	0	1	0	0	0	0	0	0	0	0	0	0	0	0	0	240	240	400	400	3	3	3	3	3	3	3	3	3	3	3	3	3	3	3
1805	12	4	2	2	19	2	2	2	0	0	0	0	3	20	0	0	0	0	3	20	0	0	0	0	0	0	0	0	0	0	600	500	420	540	5	4	2	5	5	5	5	2	5	5	5	3	4	2	5
350	4	4	1	1	20	2	10	2	0	0	0	0	7	10	1	0	0	0	7	0	1	0	7	0	7	0	7	0	6	0	600	600	30	40	4	4	3	4	4	5	1	1	2	1	3	1	1	1	4
220	4	4	1	1	20	2	10	2	0	0	3	10	7	0	1	0	0	0	3	0	3	0	3	0	4	0	4	0	4	0	720	240	30	180	5	4	4	5	5	5	5	5	4	4	4	4	4	4	5
616	4	4	2	1	19	1	6	2	0	0	2	10	5	0	0	0	0	0	6	0	0	0	2	0	3	0	1	0	0	0	360	240	300	420	4	4	3	5	2	4	3	3	4	5	3	4	4	5	5
233	4	4	1	1	21	2	10	2	0	0	2	15	0	0	0	0	0	0	0	0	0	0	0	0	0	0	0	0	0	0	720	720	420	420	2	2	1	5	1	1	1	1	1	1	1	1	1	1	1
263	39	4	2	2	21	2	9	2	0	0	1	5	1	20	1	0	0	0	0	0	0	0	1	0	1	20	1	4	1	5	720	720	480	480	4	4	4	4	4	4	4	4	4	4	4	4	4	3	4
550	39	4	2	1	21	2	9	2	2	10	0	0	0	0	0	0	0	0	0	0	0	0	0	0	0	0	0	0	0	0	540	360	420	480	3	2	1	1	3	1	2	1	1	1	1	1	2	4	2
415	39	4	2	1	19	2	9	2	0	0	0	0	7	10	0	0	0	0	1	30	0	0	0	0	0	0	0	0	0	0	200	480	420	540	1	1	1	1	1	1	1	1	1	1	5	1	1	5	1
451	39	4	1	1	20	2	9	2	0	0	0	0	7	25	0	0	0	0	0	0	0	0	0	0	0	0	0	0	0	0	500	500	360	480	4	4	4	4	4	4	4	1	5	4	4	4	1	4	4
459	39	4	1	1	20	2	9	2	1	10	1	10	1	10	0	0	0	0	0	0	0	0	1	19	0	0	1	10	0	0	600	600	540	540	4	1	1	2	1	1	1	1	3	1	4	1	1	3	2
469	39	4	2	1	20	2	11	2	0	0	0	0	0	0	0	0	0	0	0	0	0	0	0	0	0	0	0	0	1	30	720	300	420	420	2	1	1	2	1	1	1	2	2	2	2	1	1	2	2
442	39	4	1	1	21	2	9	2	0	0	2	10	7	20	0	0	0	0	0	0	0	0	0	0	0	0	0	0	0	0	240	480	480	60	5	5	1	3	1	1	1	1	3	1	1	1	1	1	2
371	39	4	1	1	20	2	9	2	0	0	0	0	4	10	2	0	0	0	7	0	3	0	5	0	0	0	4	0	0	0	50	50	480	480	2	1	1	1	3	2	1	1	1	1	1	1	1	1	1
412	39	4	1	1	19	2	9	1	0	0	7	10	7	0	3	0	0	0	1	0	0	0	0	0	5	0	1	0	1	0	480	480	360	360	3	3	1	3	1	2	2	1	1	1	1	2	4	3	2
329	39	4	2	1	20	4	9	2	2	0	0	0	7	20	0	0	0	0	0	0	0	0	0	0	0	0	0	0	0	0	240	240	420	120	3	3	1	2	2	3	2	4	3	2	3	4	4	4	4
537	39	4	2	1	19	2	9	2	0	0	3	10	5	20	0	0	0	0	0	0	0	0	1	0	0	0	0	0	0	0	300	420	120	120	3	3	1	4	3	4	2	1	3	4	4	1	1	4	4
262	39	4	2	1	20	2	9	2	1	5	1	5	1	5	0	0	0	0	0	0	0	0	0	0	0	0	0	0	0	0	300	300	420	60	4	4	4	3	4	3	2	2	2	2	2	2	2	2	2
382	39	4	2	1	20	2	9	1	3	10	3	0	6	0	2	0	3	0	2	0	1	0	1	0	7	0	0	0	3	0	420	300	480	540	2	4	1	2	3	1	2	1	1	1	1	1	1	2	3
259	39	4	2	1	19	2	9	2	1	10	2	0	4	0	0	0	0	0	0	0	0	0	3	0	0	0	0	0	1	0	480	720	480	540	4	4	4	3	3	3	3	3	2	2	2	2	1	4	4
220	4	4	1	1	20	2	10	2	0	0	0	0	7	10	0	0	0	0	7	0	3	0	3	0	7	0	2	0	3	0	50	50	50	50	2	3	2	3	2	2	2	3	2	2	2	2	2	2	2
518	39	4	2	2	20	2	9	1	0	0	0	0	0	0	0	0	0	0	0	0	0	0	3	5	0	0	0	0	0	0	480	360	420	420	5	4	1	5	1	2	1	1	1	2	5	5	5	5	5
230	39	4	1	1	19	1	2	2	0	0	0	0	0	0	0	0	0	0	0	0	1	0	1	10	0	0	0	0	0	0	9999	0	480	720	3	3	3	3	3	3	3	3	3	3	3	3	3	3	3
292	39	4	1	1	20	1	2	2	0	0	0	0	2	20	1	0	0	0	0	0	0	0	0	0	0	0	0	0	0	0	300	300	300	300	5	5	5	5	3	3	3	3	3	3	3	3	3	3	3
562	12	4	1	1	19	1	2	2	2	5	3	5	3	30	3	15	0	0	0	0	0	0	0	0	0	0	3	5	0	0	9999	0	0	0	2	1	1	3	2	1	1	1	1	1	1	1	1	2	3
424	4	4	2	1	18	1	10	2	0	0	1	10	2	0	0	0	0	0	0	0	0	0	0	0	0	0	0	0	0	0	500	300	500	600	2	1	1	3	2	3	1	2	2	2	2	1	1	3	2
349	4	4	2	1	20	2	10	2	0	0	2	10	7	0	0	0	0	0	7	0	0	0	3	0	0	0	0	0	0	0	600	800	420	60	4	4	3	4	2	3	2	1	2	3	2	2	2	3	4
319	4	4	2	1	18	1	10	2	2	10	2	0	7	0	0	0	1	0	7	0	2	0	3	0	7	0	1	0	0	0	480	240	60	60	3	3	2	3	1	2	2	1	1	1	2	1	1	4	4
2089	4	4	1	1	19	2	10	2	0	0	3	10	5	0	0	0	0	0	5	0	0	0	1	0	3	0	3	0	3	0	300	200	50	100	4	3	2	4	2	3	2	2	3	3	3	4	3	4	3
495	4	4	1	1	21	2	10	2	0	0	7	20	5	0	0	0	0	0	7	0	0	0	7	0	7	0	0	0	3	0	480	480	480	200	3	3	3	3	3	3	3	3	3	3	3	3	3	3	3
2247	4	4	2	1	20	2	10	2	0	0	0	0	3	10	1	0	0	0	7	0	0	0	1	0	0	0	1	0	1	0	400	300	480	480	2	2	3	3	3	3	3	1	2	3	3	3	3	3	3
698	4	4	2	1	20	2	10	2	7	10	7	0	7	0	1	0	2	0	7	0	0	0	0	0	7	0	1	0	1	0	360	180	420	820	5	3	1	1	1	1	1	1	1	3	3	1	1	5	3
595	4	4	2	1	20	2	10	2	0	0	0	0	0	0	0	0	0	0	0	0	0	0	1	0	1	10	3	10	1	5	600	600	360	480	2	3	3	3	2	3	2	4	3	2	3	1	1	3	1
619	4	4	2	1	20	2	10	2	0	0	0	0	1	10	1	0	0	0	7	0	0	0	1	0	3	0	3	0	1	0	600	500	420	450	3	3	2	3	2	2	2	1	3	4	4	3	3	4	3
311	8	4	2	1	18	2	3	2	2	10	0	0	2	0	0	0	5	0	0	0	0	0	3	0	0	0	0	0	1	0	360	180	40	120	1	1	1	1	1	1	1	1	1	1	1	1	1	1	1
336	8	4	1	1	20	2	2	2	0	0	3	10	0	0	0	0	0	0	0	0	0	0	7	0	0	0	0	0	1	0	600	600	560	560	1	1	1	1	1	1	1	1	5	1	1	1	1	1	1
524	8	4	2	1	20	2	2	1	0	0	0	0	1	60	1	3	0	0	0	0	0	0	0	0	0	0	1	10	1	10	480	120	30	0	2	1	1	2	2	2	2	2	2	2	2	2	2	2	2
412	12	4	2	1	20	2	9	2	0	0	0	0	7	10	0	0	7	0	1	0	0	0	3	0	0	0	0	0	7	0	360	240	360	600	4	3	4	5	3	4	2	2	3	3	4	3	4	4	5
296	8	4	1	1	19	2	6	2	0	0	3	10	7	0	3	0	0	0	7	0	0	0	0	0	7	0	1	0	1	0	90	90	480	540	5	5	5	5	5	5	5	5	5	5	5	5	4	1	1
512	8	4	2	1	20	2	9	2	0	0	5	10	7	0	3	0	0	0	7	0	0	0	5	0	7	0	0	0	2	0	240	240	400	400	4	2	1	4	1	2	2	3	3	3	2	3	3	4	4
502	8	4	2	1	19	2	9	2	7	10	0	0	0	0	0	0	0	0	7	0	0	0	0	0	0	0	0	0	1	0	240	120	420	480	3	3	1	2	2	1	1	2	1	1	1	1	2	2	2
418	8	4	2	1	20	2	11	2	0	0	3	10	0	0	1	0	0	0	0	0	0	0	3	0	0	0	0	0	0	0	480	240	60	120	1	1	1	4	2	2	2	2	1	1	1	1	1	5	5
302	8	4	2	1	19	2	11	2	3	0	1	0	0	0	2	0	0	0	0	0	0	0	0	0	1	15	0	0	1	0	9999	0	540	540	2	2	2	2	2	2	2	2	2	2	2	2	2	2	2
297	8	4	2	1	20	2	9	2	0	0	1	10	7	0	0	0	4	0	7	0	0	0	3	0	7	0	0	0	1	0	200	100	0	600	1	2	2	3	1	3	3	1	3	4	4	4	4	4	4
296	8	4	2	1	21	2	9	2	0	0	3	10	2	0	1	0	5	0	4	0	0	0	1	0	2	0	1	0	1	0	120	5555	480	480	4	4	4	4	4	4	4	4	4	4	4	4	4	4	4
674	8	4	1	1	20	2	3	2	0	0	2	10	7	0	3	0	2	0	7	0	0	0	3	0	7	0	3	0	2	0	360	420	420	420	3	3	2	4	2	2	1	2	2	1	1	2	2	2	2
629	8	4	2	1	20	2	3	2	0	0	0	0	0	0	0	0	0	0	0	0	0	0	2	20	0	0	0	0	1	60	480	540	500	450	3	2	1	3	1	3	1	1	3	2	2	1	4	2	2
1467	8	4	2	1	20	2	5	2	2	10	5	0	1	0	3	0	0	0	1	0	0	0	0	0	0	0	0	0	1	0	480	480	420	660	5	3	1	5	1	5	1	1	2	4	3	5	5	2	5
1373	8	4	2	1	20	2	9	2	7	10	7	0	7	0	1	0	0	0	7	0	2	0	5	0	1	0	1	0	1	0	360	180	40	120	4	3	1	4	3	3	3	3	2	3	4	2	2	3	3
544	8	4	2	1	21	2	9	2	0	0	1	10	4	0	2	0	0	0	7	0	0	0	1	0	3	0	0	0	1	0	180	240	460	600	2	2	1	3	2	3	3	3	3	2	4	3	3	3	3
610	8	4	2	1	20	2	3	2	0	0	5	10	7	0	1	0	2	0	6	0	0	0	2	0	0	0	1	0	1	0	350	120	420	600	3	2	1	1	1	2	1	2	1	1	5	1	1	3	2
918	8	4	2	1	20	2	9	2	0	0	0	0	7	10	1	0	0	0	1	0	0	0	0	0	0	0	1	0	1	0	300	300	480	540	2	2	1	2	1	1	1	1	5	4	4	3	3	3	1
220	8	4	1	1	20	2	2	2	0	0	0	0	0	0	0	0	0	0	0	0	0	0	0	0	0	0	4	10	0	0	9999	0	0	0	1	1	1	1	1	1	1	1	1	1	1	1	1	1	1
271	8	4	2	1	20	2	12	2	3	10	2	20	2	30	3	40	0	0	0	0	0	0	0	0	0	0	0	0	0	0	300	100	0	0	2	2	2	3	2	2	2	2	2	3	3	2	2	2	2
264	8	4	1	1	21	2	3	2	0	0	7	5	0	0	0	0	0	0	0	0	0	0	0	0	0	0	0	0	0	0	100	300	600	600	2	2	2	2	2	2	2	2	2	2	2	2	2	2	2
343	8	4	2	1	20	2	9	2	1	0	1	10	2	40	0	0	0	0	0	0	0	0	0	0	0	0	0	0	1	10	600	120	600	600	2	2	1	2	2	2	1	1	2	2	2	2	2	2	2
650	8	4	2	1	20	2	9	2	3	10	1	0	0	0	1	0	0	0	4	0	0	0	0	0	0	0	0	0	1	0	280	480	540	600	4	2	3	5	1	4	3	1	4	4	5	5	5	5	4
708	4	4	2	1	19	1	10	2	0	0	2	10	7	0	1	0	0	0	7	0	0	0	1	0	0	0	1	0	0	0	240	60	450	450	1	2	1	1	1	2	1	2	1	1	2	1	1	4	1
917	8	4	2	1	20	2	11	2	0	0	1	10	6	0	2	0	0	0	3	0	0	0	2	0	2	0	0	0	1	0	360	120	420	540	4	4	4	4	2	4	2	1	2	4	4	1	1	4	4
1497	39	4	2	1	18	1	11	2	2	10	5	0	7	0	0	0	0	0	7	0	1	0	3	0	7	0	1	0	3	0	600	900	480	600	3	3	3	3	3	3	3	3	3	3	3	3	3	3	3
644	4	4	1	1	20	1	10	2	1	15	1	10	1	30	3	20	0	0	2	15	1	10	1	10	1	10	1	10	1	5	500	300	360	500	4	4	4	4	4	4	4	1	4	4	4	2	3	4	4
314	8	4	1	1	20	2	6	2	2	10	1	0	7	0	1	0	0	0	7	0	0	0	0	0	0	0	0	0	1	0	3600	3600	360	9999	5	5	5	5	5	5	5	5	5	5	5	5	5	5	5
347	8	4	1	1	20	2	6	1	0	0	0	0	5	10	0	0	0	0	0	0	0	0	0	0	0	0	0	0	0	0	9999	0	480	480	2	1	1	1	1	2	1	1	1	1	2	1	1	2	1
493	8	4	1	1	20	2	11	2	3	10	3	0	4	0	3	0	2	0	3	0	3	0	2	0	2	0	1	0	2	0	240	300	480	420	3	3	2	3	3	3	3	3	3	3	3	3	3	3	3
659	8	4	1	1	20	2	9	2	7	10	5	0	7	0	3	0	3	0	2	0	3	0	0	0	2	0	0	0	0	0	240	150	30	60	4	3	1	5	3	2	2	2	4	3	1	1	3	3	4
302	8	4	1	1	19	3	6	2	0	0	0	0	0	0	0	0	7	1	0	0	0	0	0	0	0	0	0	0	0	0	20	29	400	60	1	1	1	1	1	1	1	1	1	1	1	1	1	1	1
1007	39	4	2	1	19	1	3	2	0	0	6	10	1	0	0	0	0	0	0	0	0	0	1	0	0	0	0	0	1	0	360	360	500	500	4	4	3	4	3	3	3	3	3	5	4	2	2	4	3
229	39	4	2	1	20	3	3	1	0	0	0	0	0	0	1	30	0	0	0	0	0	0	1	30	0	0	0	0	0	0	200	100	200	200	4	4	3	4	4	4	4	4	4	4	4	2	4	4	4
269	2	4	2	1	20	2	5	2	0	0	0	0	0	0	1	0	0	0	1	20	0	0	0	0	0	0	0	0	0	0	9999	0	0	9999	4	4	3	4	3	4	3	3	3	3	4	3	3	3	3
237	2	4	1	1	20	2	5	2	0	0	0	0	0	0	1	0	0	0	0	0	0	0	0	0	0	0	2	20	1	0	90	90	480	540	3	3	3	3	3	3	3	3	3	3	3	3	3	3	3
320	2	4	2	1	19	1	5	2	0	0	0	0	7	20	0	0	0	0	0	0	0	0	2	10	0	0	0	0	0	0	240	60	360	30	2	1	1	1	1	1	1	1	1	1	3	2	1	3	2
312	2	4	2	1	19	2	5	2	3	5	0	0	0	0	0	0	0	0	0	0	1	5	6	10	1	10	0	0	0	0	120	40	360	40	4	4	3	4	4	4	4	1	2	3	3	3	3	3	3
388	2	4	2	1	19	1	5	2	0	0	0	0	0	0	0	0	0	0	0	0	0	0	2	10	0	0	0	0	0	0	180	180	450	480	5	5	5	5	3	3	2	1	3	4	4	3	1	5	4
412	2	4	2	1	19	1	5	2	0	0	0	0	0	0	0	0	0	0	0	0	2	0	1	5	0	0	2	0	0	0	300	220	480	720	5	3	1	1	2	2	1	1	3	2	3	1	1	3	4
383	2	4	2	1	21	2	3	1	2	10	3	0	7	0	1	0	0	0	3	0	2	0	5	0	2	0	1	0	1	0	300	300	420	500	4	2	1	4	3	3	3	1	4	2	4	2	2	4	4
316	2	4	1	1	19	1	2	2	0	0	1	0	7	10	0	0	0	0	0	0	0	0	3	0	0	0	0	0	0	0	300	300	300	300	5	3	1	3	2	5	2	1	1	2	2	5	5	5	5
398	2	4	2	1	21	2	5	2	0	0	0	0	0	0	1	10	0	0	4	45	0	0	0	0	0	0	0	0	0	0	960	150	450	450	3	4	2	3	1	4	4	3	3	3	2	3	3	3	2
340	2	4	2	1	18	1	11	2	7	10	5	0	5	0	0	0	0	0	7	0	2	0	5	0	5	0	0	0	0	0	360	360	360	600	5	5	1	5	5	5	5	1	1	1	2	2	1	5	5
266	2	4	1	1	18	1	3	2	2	20	0	0	0	0	1	10	0	0	0	0	0	0	0	0	0	0	0	0	0	0	9999	0	20	20	1	3	2	2	1	1	1	1	2	2	2	2	2	2	2
501	2	4	2	1	21	1	3	2	0	0	0	0	0	0	1	20	0	0	0	0	2	10	2	10	0	0	0	0	0	0	420	300	420	540	5	2	2	5	2	3	1	1	1	4	2	2	2	4	5
258	2	4	1	1	19	1	3	2	7	5	0	0	0	0	0	0	0	0	0	0	0	0	0	0	0	0	0	0	0	0	260	300	40	40	4	4	1	4	1	1	1	1	1	1	1	1	1	1	1
465	2	4	2	2	19	2	3	1	0	0	2	10	7	0	0	0	0	0	2	0	0	0	0	0	1	0	0	0	0	0	5555	5555	420	420	4	2	1	2	1	1	3	1	1	1	2	1	1	4	3
353	2	4	2	1	19	1	3	2	0	0	0	0	7	0	0	0	0	0	0	0	0	0	0	0	0	0	2	0	1	10	240	240	480	40	3	3	3	3	3	3	3	3	3	3	3	3	3	3	3
386	2	4	2	2	19	1	3	2	0	0	0	0	7	10	0	0	0	0	0	0	0	0	0	0	0	0	0	0	0	0	300	350	420	450	4	1	2	2	1	3	1	1	1	1	1	1	1	1	1
520	2	4	2	1	19	1	11	2	0	0	0	0	0	0	1	30	1	20	7	10	0	0	0	0	2	30	0	0	0	0	180	360	600	720	4	3	1	3	2	2	2	1	2	2	2	5	5	5	5
557	2	4	2	1	19	1	11	2	0	0	0	0	7	10	2	40	0	0	0	0	1	15	1	10	0	0	0	0	0	0	360	600	360	600	4	2	1	1	1	3	1	1	1	1	5	1	1	5	1
211	2	4	1	1	19	1	2	2	6	10	0	0	4	0	4	0	5	0	5	0	5	0	4	0	4	0	3	0	4	0	300	300	300	300	5	5	5	5	5	5	5	5	5	5	5	5	5	5	5
759	2	4	2	1	19	1	5	2	0	0	0	0	0	0	0	0	0	0	0	0	1	0	1	0	2	30	1	10	0	0	480	480	420	420	1	2	1	3	1	3	3	1	1	2	2	1	1	2	3
365	2	4	2	1	18	1	2	2	0	0	0	0	0	0	1	90	1	30	0	0	0	0	0	0	0	0	0	0	0	0	500	200	2400	1440	4	3	2	5	5	5	4	2	5	5	5	3	1	5	5
377	2	4	2	1	20	2	2	2	0	0	0	0	0	0	1	10	0	0	1	10	3	0	7	0	2	0	2	0	2	0	12	480	540	600	4	3	2	4	2	3	2	2	2	2	2	2	1	2	2
769	2	4	1	1	22	2	2	2	0	0	0	0	7	10	1	0	0	0	0	0	0	0	0	0	1	0	7	0	1	0	300	600	480	600	3	2	1	5	1	5	4	2	3	3	4	2	2	4	3
221	2	4	2	1	19	1	2	2	0	0	0	0	0	0	1	30	0	0	2	20	0	0	0	0	0	0	0	0	0	0	60	120	420	480	2	2	1	3	2	3	4	3	3	3	2	2	2	2	2
446	2	4	2	2	19	2	9	2	1	0	0	0	0	0	3	180	0	0	3	40	0	0	0	0	0	0	0	0	0	0	480	120	10	720	4	3	3	3	2	2	3	2	4	3	3	3	3	3	3
728	2	4	2	1	21	2	9	2	0	0	0	0	0	0	0	0	0	0	0	0	0	0	0	0	0	0	0	0	1	20	180	420	60	480	4	2	1	3	4	3	1	1	3	1	3	2	1	3	3
671	2	4	2	1	19	2	9	2	0	0	0	0	0	0	0	0	0	0	0	0	0	0	3	10	0	0	0	0	1	0	510	510	480	480	4	3	1	3	2	2	1	1	1	1	1	1	1	2	2
257	2	4	1	1	19	2	2	2	0	0	0	0	4	10	5	80	3	0	2	0	1	0	2	0	1	0	2	0	3	0	360	360	480	120	5	1	5	1	1	1	1	1	2	2	3	2	3	2	2
276	2	4	2	1	20	2	9	2	3	10	2	0	7	0	2	0	2	0	2	0	0	0	2	0	2	0	2	0	2	0	100	100	600	200	3	4	3	3	2	2	2	1	4	3	2	4	4	4	4
260	2	4	1	1	19	1	2	2	0	0	0	0	4	10	0	0	0	0	0	0	0	0	0	0	0	0	0	0	0	0	500	300	400	480	2	2	2	2	3	2	2	1	2	3	2	3	2	3	2
268	2	4	1	1	19	1	2	2	0	0	0	0	0	0	0	0	1	10	0	0	0	0	0	0	0	0	3	0	3	20	30	30	120	720	2	2	2	2	2	2	2	2	2	2	2	2	2	2	2
345	2	4	2	1	20	2	2	2	0	0	0	0	7	10	1	60	0	0	0	0	0	0	0	0	7	0	0	0	0	0	300	300	360	600	4	2	1	3	1	2	2	1	2	1	2	2	2	2	2
484	2	4	2	1	21	2	9	1	1	0	1	0	1	30	2	120	0	0	0	0	0	0	1	0	1	30	1	0	0	0	180	260	60	60	2	2	2	2	2	2	2	2	2	2	2	2	2	2	2
378	2	4	2	1	18	1	6	2	0	0	0	0	0	0	3	25	1	15	1	15	0	0	0	0	0	0	0	0	0	0	240	240	480	540	2	2	1	3	3	2	1	1	1	1	1	1	1	4	4
433	2	4	1	2	21	2	9	2	0	0	1	10	7	0	1	0	0	0	5	0	0	0	3	0	4	0	2	0	2	0	20	120	60	60	4	3	1	4	1	4	3	1	2	2	2	1	1	2	2
525	2	4	2	1	20	2	9	2	3	10	3	0	3	0	1	0	1	0	2	0	2	0	2	0	3	0	5	0	4	0	60	60	60	60	2	1	1	1	1	1	1	1	1	1	4	1	3	3	2
449	2	4	2	2	20	2	9	2	0	0	0	0	1	30	1	30	0	0	0	0	0	0	0	0	1	10	2	15	0	0	600	90	120	330	5	1	3	5	1	5	5	1	3	5	5	5	3	5	5
375	2	4	1	1	18	1	2	2	5	10	5	0	5	0	0	0	0	0	0	0	0	0	0	0	0	0	0	0	0	0	360	360	720	960	1	1	1	1	1	1	1	1	1	1	1	1	1	1	1
365	2	4	2	1	19	1	2	2	0	0	7	10	7	0	0	0	0	0	7	0	0	0	2	0	7	0	0	0	0	0	600	30	360	540	4	3	1	4	3	3	1	2	2	3	2	1	1	1	1
271	2	4	2	1	20	2	2	2	0	0	0	0	0	0	1	10	0	0	0	0	0	0	1	10	0	0	0	0	0	0	300	300	420	420	3	3	2	2	2	2	1	1	2	2	4	4	1	4	4
685	2	4	2	1	21	2	9	2	2	10	1	10	4	15	2	0	0	0	0	0	0	0	2	10	0	0	0	0	1	0	720	720	800	900	4	3	2	4	2	3	1	1	2	3	4	3	2	3	4
474	2	4	2	1	20	2	9	2	0	0	0	0	0	0	3	30	0	0	3	10	0	0	0	0	1	10	0	0	0	0	120	90	600	600	2	2	2	2	2	2	2	2	2	2	2	2	2	2	2
385	2	4	2	1	20	2	9	1	0	0	0	0	0	0	1	30	1	10	0	0	0	0	0	0	0	0	0	0	0	0	300	600	420	480	4	2	1	4	2	3	4	2	3	3	4	3	3	3	3
953	2	4	2	1	21	2	9	2	0	0	0	0	0	0	0	0	0	0	0	0	0	0	1	5	2	15	0	0	0	0	300	300	480	480	4	2	1	5	2	3	1	1	2	1	2	1	1	2	2
976	2	4	1	1	20	2	9	2	0	0	3	0	7	0	0	0	0	0	0	0	7	0	3	10	0	0	0	0	0	0	720	720	480	600	1	1	1	4	3	1	3	3	4	5	5	1	1	3	5
236	2	4	1	1	20	2	2	2	0	0	0	0	1	10	6	0	1	0	1	0	1	0	2	0	0	0	0	0	1	0	60	60	60	60	1	1	1	1	1	1	1	1	1	1	1	1	1	1	1
469	2	4	2	1	22	2	11	2	4	10	0	0	3	0	1	0	0	0	2	0	0	0	0	0	0	0	4	0	0	0	450	450	500	600	3	3	1	3	1	3	1	1	1	3	2	1	1	1	5
700	2	4	2	1	20	2	2	2	0	0	1	15	0	0	0	0	0	0	2	30	0	0	0	0	0	0	0	0	0	0	300	300	420	60	4	4	1	4	4	4	4	4	4	4	4	4	4	4	4
939	2	4	2	2	21	2	9	1	1	0	0	0	1	30	0	0	0	0	0	0	0	0	0	0	3	40	0	0	0	0	240	480	420	720	4	1	1	3	1	2	3	1	2	3	2	5	2	2	3
588	2	4	2	1	21	2	9	2	0	0	0	0	2	60	0	0	0	0	0	0	0	0	2	20	0	0	0	0	0	0	20	60	480	10	4	2	1	3	1	3	2	1	1	1	2	1	2	4	1
565	2	4	2	1	19	2	11	1	7	10	3	0	7	0	0	0	0	0	3	0	3	0	3	0	0	0	1	0	0	0	480	420	120	600	5	3	1	3	3	2	3	4	2	2	4	4	2	5	2
715	2	4	2	1	20	2	9	2	0	0	0	0	6	10	1	0	0	0	3	0	2	0	2	0	5	0	3	0	3	0	180	500	500	500	4	4	3	4	2	4	5	1	5	5	5	5	1	1	1
460	2	4	2	1	21	2	9	2	0	0	4	10	7	0	7	0	0	0	7	0	0	0	0	0	7	0	1	0	0	0	150	150	600	720	3	3	3	3	3	3	3	3	3	3	3	3	3	3	3
551	4	4	2	1	20	2	10	2	2	10	1	0	0	0	2	0	0	0	0	0	1	0	0	0	0	0	1	0	0	0	360	300	450	700	4	4	1	5	2	2	3	1	1	1	2	3	3	4	4
412	39	4	2	1	21	2	9	2	1	10	1	0	1	0	0	0	0	0	0	0	1	0	0	0	0	0	0	0	0	0	100	360	420	120	3	3	3	3	3	3	3	2	2	1	1	1	1	3	2
737	8	4	2	1	20	2	2	2	0	0	0	0	3	30	1	0	0	0	0	0	0	0	0	0	1	0	0	0	1	0	300	300	500	650	3	4	1	4	2	4	2	1	2	3	5	4	3	5	4
631	8	4	2	2	20	2	5	2	0	0	0	0	7	10	2	0	0	0	7	0	0	0	0	0	0	0	0	0	1	0	240	840	510	600	4	3	1	4	3	4	3	1	3	4	4	5	3	4	4
435	8	4	1	1	20	2	6	2	0	0	0	0	7	10	0	0	7	0	0	0	0	0	7	0	0	0	0	0	1	0	720	720	420	420	1	1	1	3	1	3	1	1	3	3	3	1	1	3	3
495	8	4	2	1	20	2	5	2	1	0	2	5	3	15	1	0	0	0	3	10	0	0	1	0	1	0	0	0	1	0	480	480	480	720	4	1	1	3	2	2	2	1	5	4	5	2	3	4	2
574	8	4	2	1	20	2	5	2	2	10	3	0	2	0	0	0	2	0	2	0	1	0	2	0	3	0	2	0	1	0	360	180	480	540	3	2	1	2	1	3	2	1	2	1	1	1	1	2	2
254	23	2	2	1	19	2	2	2	0	0	0	0	4	60	2	0	0	0	7	0	0	0	0	0	0	0	0	0	1	10	10	10	480	10	1	1	1	2	3	2	3	3	4	3	4	4	3	3	3
387	23	2	1	1	18	1	2	2	0	0	0	0	0	0	3	0	0	0	0	0	0	0	0	0	7	30	3	0	3	30	60	60	540	450	5	2	1	5	1	5	5	5	4	4	3	3	2	3	4
243	23	2	1	2	18	1	2	2	0	0	0	0	5	120	1	20	0	0	5	40	0	0	0	0	0	0	0	0	0	0	360	360	360	360	5	4	1	4	5	1	1	1	2	2	2	4	3	3	3
278	3	3	1	1	20	2	10	2	2	30	2	10	7	20	0	0	0	0	3	50	0	0	0	0	2	15	0	0	0	0	60	480	480	480	1	2	1	2	5	5	5	5	4	5	4	3	1	5	4
430	23	2	2	1	20	3	3	2	1	10	4	20	3	0	5	30	0	0	3	80	0	0	0	0	3	60	0	0	0	0	200	60	80	60	3	1	1	3	1	3	2	1	2	2	2	1	1	1	1
348	3	3	2	1	18	2	10	2	0	0	3	15	7	30	2	10	0	0	7	30	1	5	3	10	2	0	0	0	0	0	450	350	20	60	4	3	1	4	4	4	3	3	3	3	3	3	3	3	3
276	23	2	2	1	22	3	9	2	0	0	2	40	3	60	2	65	0	0	0	0	0	0	2	30	4	60	0	0	0	0	60	60	420	420	3	3	3	3	3	3	3	3	3	3	3	3	3	3	3
248	14	3	1	1	20	2	2	2	0	0	1	30	1	0	1	30	1	0	1	30	1	30	1	30	1	30	1	30	1	40	30	30	600	600	5	5	5	5	5	5	5	5	5	5	5	5	5	5	5
625	23	2	2	1	20	2	11	2	0	0	0	0	0	0	1	0	0	0	2	30	1	10	7	20	0	0	0	0	0	0	600	600	240	240	5	2	1	3	3	1	1	3	1	3	2	4	2	3	3
223	14	3	1	1	21	2	2	2	0	0	0	0	7	30	3	0	2	10	3	50	0	0	0	0	0	0	0	0	0	0	300	360	25	25	2	4	4	4	4	4	4	4	4	4	4	4	4	4	4
307	14	3	1	1	21	2	2	2	1	10	1	10	1	10	0	0	0	0	0	0	0	0	1	10	1	10	1	10	1	10	10	10	10	10	3	3	1	3	1	1	1	1	1	1	1	1	1	3	1
283	14	3	2	1	20	2	2	2	7	20	0	0	0	0	2	0	3	0	4	0	2	0	1	0	2	0	3	0	2	0	360	360	400	480	5	5	5	5	1	5	5	5	5	5	5	5	5	5	5
571	23	2	2	1	21	3	3	2	0	0	0	0	7	50	3	40	1	20	3	50	0	0	2	10	2	40	0	0	1	180	600	600	300	420	5	4	4	5	4	4	2	1	2	3	4	3	3	4	5
403	3	3	2	1	20	2	10	2	0	0	0	0	7	30	2	5	0	0	5	30	0	0	0	0	0	0	0	0	0	0	360	240	420	600	5	5	1	5	5	5	1	1	3	4	4	4	4	4	4
465	14	3	2	1	22	2	2	2	1	30	1	10	4	30	3	20	1	15	3	10	1	15	1	10	2	20	2	15	2	15	60	50	350	350	4	3	1	3	2	2	2	2	2	3	2	2	2	2	2
490	23	2	2	1	21	3	6	2	0	0	1	20	1	60	1	20	1	10	2	40	0	0	0	0	0	0	0	0	0	0	300	300	420	480	5	5	1	5	5	4	1	1	3	3	3	4	2	4	5
509	14	3	2	1	20	2	2	2	0	0	0	0	7	50	2	20	0	0	0	0	0	0	0	0	7	30	1	10	2	30	400	150	480	480	4	2	1	2	1	1	1	1	1	1	1	1	1	2	2
617	29	3	2	1	19	1	2	2	0	0	1	30	7	60	4	10	0	0	3	60	0	0	0	0	4	20	1	20	0	0	600	550	20	10	4	2	1	5	4	5	2	1	2	2	2	1	3	4	3
550	14	3	2	1	20	2	6	2	2	5	2	5	1	40	1	0	1	10	0	0	1	20	1	30	0	0	0	0	0	0	240	240	720	720	3	3	2	2	2	2	2	1	1	1	1	2	2	2	2
454	23	2	2	1	21	3	9	2	0	0	2	30	2	30	2	30	0	0	2	30	0	0	1	60	0	0	0	0	0	0	200	200	420	600	5	5	1	5	1	5	5	1	1	5	1	1	1	5	5
666	23	2	2	1	20	3	3	1	0	0	0	0	2	30	2	60	0	0	2	10	0	0	2	120	0	0	1	20	0	0	300	300	420	480	5	4	3	5	2	3	3	3	3	4	4	3	3	4	4
542	23	2	2	1	21	3	2	1	0	0	0	0	0	0	2	10	0	0	7	10	0	0	3	20	3	30	0	0	0	0	600	600	450	450	1	3	1	2	2	2	1	1	4	2	5	2	2	4	3
239	23	2	1	1	20	2	2	2	0	0	0	0	7	60	0	0	0	0	0	0	0	0	0	0	0	0	0	0	0	0	480	480	480	480	4	4	1	4	4	4	4	4	4	4	4	4	4	4	4
261	14	3	1	1	21	2	2	2	0	0	0	0	7	40	0	0	0	0	3	40	0	0	3	30	2	40	1	40	0	0	180	60	40	60	3	3	3	3	3	3	3	3	3	3	3	3	3	3	3
356	14	3	2	1	18	2	11	2	0	0	0	0	7	50	1	60	2	0	2	50	0	0	0	0	1	20	1	0	0	0	300	300	300	300	1	1	1	1	1	2	2	1	1	1	1	1	1	1	1
214	1	3	1	1	19	2	2	2	1	0	2	0	7	20	3	20	3	10	2	59	3	0	3	0	2	0	2	0	0	0	9999	68	58	58	4	4	3	3	3	3	3	3	3	3	3	3	3	3	3
213	1	3	1	1	21	2	2	2	0	0	0	0	2	20	0	0	0	0	3	20	0	0	0	0	0	0	0	0	1	80	300	300	40	420	2	2	2	2	2	2	2	2	2	2	2	2	2	2	2
791	29	3	2	1	19	1	9	2	0	0	0	0	0	0	0	0	0	0	7	60	0	0	0	0	0	0	0	0	3	60	480	160	320	320	5	1	1	3	3	4	3	2	5	2	3	1	1	3	2
289	1	3	1	1	21	2	2	2	1	10	1	30	3	20	1	60	1	20	1	10	1	10	2	10	1	10	1	10	1	10	10	10	360	480	3	2	1	1	1	1	3	2	2	2	2	2	2	2	2
289	1	3	2	1	19	1	1	2	1	10	2	30	7	15	4	30	0	0	1	15	0	0	0	0	3	20	0	0	0	0	300	300	500	500	3	3	3	3	3	3	3	3	3	3	3	3	3	3	3
356	1	3	1	1	21	2	2	2	2	5	2	5	6	12	0	0	0	0	2	12	1	12	1	12	2	12	2	12	1	12	60	60	600	600	4	4	4	4	4	4	4	4	4	4	4	1	1	4	4
393	1	3	1	1	19	2	2	2	0	0	0	0	7	60	3	30	0	0	0	0	0	0	0	0	0	0	0	0	1	20	900	600	360	480	4	2	2	2	3	1	1	1	2	1	5	1	1	5	1
414	1	3	1	1	20	2	2	2	0	0	3	30	2	15	1	5	2	0	5	15	0	0	2	5	2	20	2	45	2	50	300	240	420	45	2	1	1	1	1	1	1	1	1	1	1	1	1	4	1
214	17	3	1	1	20	1	3	1	0	0	2	5	0	0	0	0	0	0	2	30	0	0	7	20	0	0	0	0	0	0	120	360	540	540	3	3	3	3	3	3	3	3	3	3	3	3	3	3	3
465	1	3	1	1	21	2	2	2	1	0	1	0	7	30	2	60	0	0	0	0	0	0	2	0	0	0	0	0	1	0	500	500	500	500	2	3	1	2	2	2	2	1	1	2	1	1	1	3	3
590	23	2	1	1	21	2	2	2	0	0	2	40	5	60	0	0	0	0	2	60	0	0	0	0	0	0	0	0	0	0	500	300	300	400	4	4	1	4	4	4	1	1	4	4	3	1	1	4	4
434	1	3	2	2	19	1	1	2	0	0	0	0	4	30	2	0	0	0	0	0	2	10	0	0	1	10	1	10	0	0	300	240	480	480	4	2	1	2	2	4	1	1	2	4	4	2	2	3	3
312	17	3	1	1	20	1	3	2	0	0	1	10	5	30	1	20	0	0	2	20	1	20	1	10	1	10	2	10	1	20	120	120	120	300	1	1	1	1	1	1	1	1	1	1	1	1	1	1	1
511	1	3	2	1	20	2	2	2	0	0	3	20	5	60	3	25	0	0	5	40	0	0	0	0	0	0	0	0	0	0	300	300	420	480	4	2	3	2	3	4	3	1	1	4	4	1	1	4	5
350	17	3	2	1	18	1	3	2	3	10	3	10	3	10	5	10	2	10	3	10	2	10	3	10	2	10	2	10	2	10	180	100	400	400	2	3	2	2	2	3	2	1	3	3	3	3	3	3	3
377	1	3	2	1	19	1	5	2	0	0	2	15	4	20	2	30	0	0	3	20	1	10	1	10	2	20	0	0	0	0	600	600	600	600	4	4	1	1	1	2	2	2	2	2	3	2	2	3	3
349	17	3	1	1	19	1	3	2	1	5	1	2	5	30	3	30	0	0	1	10	0	0	0	0	2	10	0	0	0	0	9999	300	20	600	3	3	2	2	2	2	2	3	3	2	2	1	1	3	2
265	14	3	1	1	21	2	2	2	0	0	2	30	5	20	3	10	0	0	2	25	0	0	5	20	5	0	5	0	3	0	300	300	480	480	2	3	2	3	3	3	3	3	3	3	3	3	3	3	3
292	14	3	1	1	20	2	11	1	0	0	0	0	0	0	5	120	0	0	5	90	0	0	0	0	0	0	2	30	0	0	30	30	30	39	5	4	4	4	4	4	4	4	3	3	2	3	4	3	5
526	23	2	2	1	20	2	2	2	0	0	0	0	4	20	0	0	4	12	7	25	0	0	1	20	5	30	0	0	0	0	240	240	420	480	5	2	4	5	2	4	5	1	4	4	4	2	2	4	4
402	17	3	2	1	18	1	2	2	0	0	0	0	3	2	1	40	0	0	0	0	0	0	7	30	0	0	0	0	0	0	20	24	600	600	5	3	4	4	4	4	4	1	5	5	5	5	5	5	5
428	17	3	1	1	19	1	3	2	1	5	1	10	1	30	4	60	1	50	1	30	0	0	1	30	1	30	0	0	0	0	120	60	480	600	4	4	1	4	3	2	2	2	3	3	3	3	3	3	3
537	17	3	2	1	19	1	3	2	1	10	2	20	2	30	3	0	2	0	1	30	2	10	2	10	1	20	0	0	0	0	60	180	600	480	4	3	1	2	3	3	3	3	3	3	3	3	3	3	3
383	23	2	2	1	21	3	2	2	0	0	0	0	5	40	0	0	0	0	0	0	0	0	0	0	0	0	0	0	0	0	500	500	600	600	4	3	3	4	1	1	2	1	1	1	1	1	1	1	3
427	17	3	2	1	18	1	2	2	2	30	0	0	3	13	3	30	2	20	2	20	0	0	0	0	2	30	0	0	0	0	340	340	540	600	1	1	1	1	1	1	1	1	1	1	1	1	1	1	1
551	29	3	2	2	18	1	2	2	2	20	2	20	2	60	3	30	2	0	2	60	2	0	3	0	3	0	3	0	2	10	60	60	480	120	5	2	1	5	2	4	1	1	1	5	5	1	1	5	2
376	23	2	2	1	19	2	2	2	0	0	3	30	3	30	5	0	0	0	7	30	0	0	3	10	0	0	0	0	0	0	100	100	480	480	4	3	3	3	4	4	3	2	4	4	4	2	1	3	5
484	17	3	2	1	18	1	3	2	0	0	2	30	4	40	4	30	1	20	4	40	0	0	1	30	3	20	0	0	0	0	360	120	420	480	3	2	1	3	3	2	1	1	1	1	3	3	4	4	2
455	17	3	2	1	20	1	2	2	0	0	4	10	7	30	2	20	4	8	3	30	1	5	1	10	1	10	1	10	1	10	1000	1000	300	300	3	3	4	4	3	3	4	3	3	3	3	3	1	4	3
400	23	2	2	1	19	2	5	2	0	0	3	0	7	30	7	40	3	10	7	30	0	0	2	0	0	0	0	0	0	0	300	300	60	120	5	5	1	5	1	5	1	1	5	5	5	1	1	5	5
272	23	2	2	1	20	2	5	2	5	10	0	0	0	0	0	0	1	10	0	0	0	0	0	0	0	0	1	10	1	15	480	480	480	480	4	3	2	1	5	2	3	2	2	2	3	3	3	3	3
324	17	3	2	1	19	1	2	2	0	0	1	10	5	40	2	30	0	0	3	40	0	0	0	0	0	0	0	0	2	10	240	240	500	500	5	4	2	2	2	2	2	2	3	3	4	2	4	4	4
665	23	2	1	1	20	2	2	2	0	0	0	0	5	10	5	90	2	15	7	60	2	60	0	0	0	0	0	0	0	0	60	120	420	420	3	5	1	5	2	3	1	1	1	1	3	1	1	4	4
386	17	3	2	1	19	1	2	2	0	0	2	5	7	60	1	10	0	0	5	60	0	0	1	20	4	2	2	0	0	0	360	360	420	600	4	3	2	3	2	2	2	2	2	2	2	2	2	2	2
729	23	2	2	1	21	3	9	2	0	0	0	0	0	0	3	40	0	0	0	0	0	0	0	0	3	30	3	30	3	30	300	300	480	600	4	2	2	4	1	1	1	1	1	1	4	2	3	2	4
574	17	3	2	1	19	1	2	2	0	0	0	0	7	30	0	0	0	0	7	30	0	0	7	10	7	30	2	10	2	10	180	180	510	510	2	2	1	2	2	2	1	1	1	2	1	2	2	2	2
665	17	3	1	1	21	1	3	2	2	10	2	5	4	20	4	30	0	0	3	30	1	10	2	5	2	10	0	0	1	5	60	60	420	420	3	1	1	3	1	3	2	1	2	1	3	3	3	4	2
701	17	3	2	1	19	1	2	2	0	0	0	0	7	15	4	45	0	0	0	0	0	0	3	15	4	30	3	10	3	15	420	250	420	480	3	2	1	2	2	3	1	1	4	2	4	5	5	4	5
243	17	3	1	1	20	1	11	1	2	0	1	30	2	30	1	6	0	0	2	20	5	0	4	0	3	20	3	20	3	20	20	20	420	420	5	5	4	4	4	3	3	3	3	3	3	3	3	3	3
1297	17	3	2	1	19	1	3	2	0	0	0	0	1	30	1	0	0	0	3	30	1	10	1	20	1	10	1	10	2	5	300	180	480	480	4	2	3	4	2	2	1	1	3	3	4	3	3	4	2
255	23	2	2	1	19	2	2	2	0	0	0	0	0	0	4	70	2	40	7	60	0	0	0	0	0	0	0	0	0	0	300	400	360	90	1	1	2	4	1	1	2	5	5	1	5	5	1	1	2
255	17	3	1	1	19	2	2	2	0	0	0	0	4	100	5	40	1	10	0	0	0	0	0	0	0	0	0	0	0	0	10	10	420	420	3	3	3	3	3	3	3	3	3	3	3	3	3	3	3
277	17	3	1	1	19	1	2	1	0	0	0	0	0	0	5	20	7	30	3	30	0	0	0	0	0	0	0	0	0	0	180	180	420	420	2	2	2	2	3	3	2	2	2	2	2	2	2	2	2
750	17	3	1	1	19	1	3	2	1	0	1	0	2	20	2	10	2	20	2	30	1	10	3	10	2	10	2	0	2	0	360	360	30	30	3	2	2	4	1	3	1	2	1	1	2	1	1	2	2
454	17	3	2	1	21	1	10	2	0	0	2	30	7	90	2	30	0	0	2	60	1	0	1	0	1	0	1	0	0	0	360	100	60	120	3	2	1	1	2	3	1	1	1	1	1	1	1	1	1
432	17	3	2	1	20	1	2	2	0	0	0	0	5	120	1	120	0	0	0	0	0	0	0	0	0	0	0	0	0	0	600	600	480	600	5	5	5	5	5	5	5	5	5	5	5	5	5	5	5
429	17	3	2	1	20	1	2	2	0	0	0	0	5	120	7	120	0	0	0	0	0	0	0	0	0	0	0	0	0	0	600	600	480	600	5	5	5	5	5	2	2	1	5	5	5	5	5	5	5
312	17	3	2	1	20	2	8	2	0	0	0	0	0	0	6	60	5	30	7	33	0	0	0	0	0	0	0	0	0	0	9999	0	60	60	4	4	4	4	4	4	4	4	4	4	4	4	4	4	4
377	17	3	1	1	18	1	2	2	0	0	2	60	7	40	1	5	7	20	7	20	0	0	0	0	0	0	0	0	2	10	180	360	420	420	5	2	1	1	5	4	2	1	5	5	5	5	5	5	2
327	1	3	2	1	20	2	4	2	3	10	3	10	4	20	6	20	0	0	2	30	0	0	0	0	1	10	0	0	0	0	180	200	500	600	4	3	4	4	3	5	1	1	4	4	4	4	4	4	4
804	17	3	1	1	19	1	3	2	0	0	1	10	3	30	1	180	2	0	1	30	1	0	1	30	1	0	3	30	1	10	480	360	440	360	4	3	1	2	1	1	1	1	1	1	1	2	3	3	2
527	17	3	1	1	20	1	2	2	0	0	0	0	0	0	2	0	0	0	0	0	3	12	1	12	5	70	0	0	0	0	200	350	600	700	2	2	1	3	1	1	1	1	1	1	1	1	1	1	1
826	1	3	2	1	19	1	2	2	0	0	1	10	3	20	3	180	0	0	1	20	0	0	1	30	0	0	0	0	0	0	360	360	480	480	4	3	1	4	1	3	2	1	3	5	4	3	3	4	4
262	17	3	1	1	19	1	2	2	1	10	1	20	1	30	1	30	1	30	1	30	1	30	1	30	1	30	1	30	1	20	30	30	500	600	1	1	1	1	1	1	1	1	1	1	1	1	1	1	1
1211	14	3	2	1	20	2	11	1	2	20	4	30	4	10	4	20	2	0	3	20	1	5	1	10	2	15	0	0	1	5	480	400	420	700	4	2	2	3	2	3	4	2	3	3	3	2	2	3	4
490	14	3	2	1	20	2	11	2	0	0	1	30	5	40	3	30	0	0	2	40	0	0	1	20	5	40	2	0	1	60	200	200	420	450	1	1	1	1	1	1	1	1	1	1	1	1	1	1	1
435	17	3	1	1	18	1	2	2	1	10	3	15	7	60	0	0	3	10	2	10	0	0	0	0	0	0	0	0	1	60	120	240	480	600	2	2	2	2	2	2	1	1	1	1	1	1	1	1	1
438	17	3	1	1	20	1	2	1	1	10	1	10	1	120	0	0	2	10	2	10	0	0	0	0	2	10	2	10	1	20	420	480	420	600	5	3	3	3	3	3	5	5	5	5	5	3	3	5	5
468	17	3	1	1	18	1	2	2	1	10	7	20	7	40	1	15	3	15	4	10	1	10	0	0	3	15	0	0	0	0	300	300	420	540	4	3	1	3	1	2	1	1	1	1	2	1	2	3	3
599	17	3	2	1	20	1	2	2	0	0	0	0	7	40	3	60	0	0	2	40	0	0	0	0	5	40	1	30	1	30	300	180	420	420	3	3	1	3	2	1	1	1	1	1	2	2	2	2	2
915	17	3	1	1	18	1	2	2	0	0	1	10	7	40	1	120	0	0	5	45	0	0	2	20	1	5	2	5	0	0	900	800	420	500	2	3	2	4	1	3	2	1	3	2	4	1	1	4	4
542	17	3	1	1	19	1	6	2	0	0	5	5	7	60	2	20	0	0	2	60	2	10	2	20	7	20	0	0	0	0	600	600	360	480	4	3	1	3	1	1	1	1	3	3	3	3	1	3	3
996	1	3	2	1	19	1	5	2	0	0	3	30	7	30	6	60	0	0	3	30	0	0	4	20	4	40	0	0	4	30	90	30	450	520	3	3	1	2	1	1	2	1	2	1	3	3	3	2	2
1008	17	3	1	1	20	1	3	2	0	0	2	10	2	15	2	0	1	0	2	0	1	5	1	10	1	10	1	10	1	10	100	100	480	540	4	3	1	3	1	3	3	3	3	4	4	4	2	4	4
553	17	3	1	1	20	2	2	2	0	0	0	0	2	50	0	0	2	15	2	30	0	0	0	0	0	0	0	0	1	0	300	300	480	480	4	4	1	4	1	3	1	1	1	1	4	4	1	3	1
461	1	3	2	1	19	1	3	2	0	0	0	0	3	30	5	60	5	0	1	60	4	30	2	3	4	0	1	1	1	10	360	360	360	480	4	3	1	5	3	3	1	2	2	1	3	3	3	3	3
258	17	3	1	1	19	1	2	2	0	0	0	0	7	30	2	60	0	0	0	0	0	0	0	0	0	0	0	0	0	0	120	120	420	420	1	1	1	1	1	1	1	1	1	1	1	1	1	1	1
432	17	3	2	1	20	2	2	2	0	0	0	0	7	60	2	0	3	0	7	0	0	0	1	0	2	0	1	0	1	0	360	300	40	600	4	4	4	4	4	4	4	4	4	4	4	4	4	4	4
694	17	3	2	1	19	1	2	2	1	0	1	0	2	30	2	30	2	10	0	0	1	10	1	10	2	60	1	20	0	0	300	300	480	420	4	2	3	5	2	4	3	3	1	2	2	4	2	4	4
550	17	3	1	1	18	1	2	2	0	0	0	0	7	60	3	60	4	30	2	60	0	0	0	0	0	0	0	0	0	0	600	60	480	600	4	1	1	1	1	1	1	1	1	1	1	1	1	2	2
597	17	3	2	1	20	2	8	2	0	0	0	0	5	40	3	60	1	10	1	40	0	0	2	20	1	30	1	30	1	30	100	60	480	480	2	2	1	3	1	1	1	1	1	2	2	3	3	1	1
598	17	3	2	1	20	1	2	2	0	0	5	20	5	30	3	20	5	30	4	30	2	10	2	10	2	20	0	0	1	10	300	200	200	400	5	5	5	5	2	5	5	2	5	5	5	2	2	5	5
1041	17	3	2	1	19	1	2	2	3	20	3	30	3	20	2	10	0	0	0	0	0	0	0	0	2	20	2	0	2	20	50	50	30	30	5	4	4	5	4	4	3	2	4	3	2	1	1	3	4
871	14	3	1	2	22	2	2	2	0	0	0	0	7	30	0	0	0	0	0	0	0	0	0	0	0	0	0	0	0	0	5555	5555	600	600	3	3	3	5	3	5	3	3	3	4	5	1	1	3	4
1104	17	3	2	1	19	1	2	2	0	0	3	20	4	30	3	60	0	0	3	30	0	0	3	30	3	30	0	0	0	0	300	180	480	600	4	4	1	2	1	3	1	1	2	2	2	4	3	3	3
424	23	2	2	1	20	3	2	2	1	15	4	15	7	15	0	0	0	0	7	30	0	0	2	15	3	15	1	15	0	0	420	420	480	480	4	3	2	4	2	2	4	2	2	2	2	2	4	3	2
620	17	3	2	1	19	2	2	2	0	0	2	10	3	30	2	15	1	10	1	40	0	0	3	30	2	30	0	0	0	0	30	30	30	30	2	1	1	2	1	2	1	1	1	1	2	2	2	2	1
445	1	3	1	1	19	1	10	2	0	0	0	0	2	20	0	0	7	30	0	0	0	0	0	0	0	0	0	0	0	0	360	720	120	120	1	2	1	1	3	2	2	1	1	2	2	1	1	2	2
1238	17	3	2	1	19	1	3	2	1	5	1	15	7	40	5	40	0	0	7	30	0	0	0	0	5	45	0	0	0	0	420	420	840	840	2	2	1	2	3	2	1	1	1	1	3	1	1	3	2
357	17	3	1	1	19	1	3	1	2	30	2	30	0	0	0	0	1	20	3	20	2	10	1	20	1	20	0	0	0	0	180	180	360	120	2	4	1	1	1	2	2	2	1	2	2	3	3	2	2
513	1	3	2	1	20	2	9	2	2	20	2	10	2	30	4	30	0	0	5	30	0	0	3	30	5	60	0	0	0	0	240	120	420	480	3	2	1	4	2	4	2	1	2	2	1	1	1	2	3
276	17	3	1	1	21	4	2	2	0	0	1	20	2	20	2	60	0	0	2	20	1	20	1	10	2	10	2	10	2	10	10	10	30	30	2	2	2	2	2	2	2	2	2	2	2	2	2	2	2
633	17	3	1	1	19	1	6	2	0	0	0	0	0	0	0	0	3	10	0	0	0	0	1	5	0	0	0	0	2	30	720	480	420	540	5	1	1	5	4	3	1	1	1	2	1	3	2	4	2
566	17	3	2	1	20	2	2	1	0	0	2	30	5	60	4	30	0	0	1	30	0	0	1	10	2	20	0	0	0	0	480	480	30	60	2	2	1	2	2	2	2	2	2	2	2	2	3	3	2
559	23	2	2	1	21	3	2	2	0	0	2	10	5	30	3	20	0	0	3	30	1	15	1	30	1	15	0	0	0	0	480	120	420	420	3	3	3	4	1	4	1	1	2	3	2	3	2	4	3
725	17	3	2	1	20	1	2	2	0	0	7	20	4	20	0	0	5	30	3	10	0	0	2	5	3	20	2	5	0	0	480	400	420	8	1	2	1	1	1	1	1	3	4	4	3	5	5	5	3
239	23	2	2	1	21	2	2	1	0	0	0	0	7	60	0	0	1	0	0	0	0	0	0	0	0	0	0	0	0	0	360	360	420	600	5	4	1	5	1	3	3	1	3	3	3	3	3	3	3
625	23	2	2	1	21	3	3	2	7	10	3	10	0	0	4	10	0	0	0	0	0	0	3	10	0	0	0	0	0	0	900	900	360	600	5	5	1	1	1	2	1	5	5	5	5	1	1	4	1
641	29	3	2	1	19	1	2	2	1	10	3	20	7	45	0	0	0	0	7	45	0	0	3	10	0	0	1	19	1	10	135	40	420	10	2	1	1	2	1	1	1	2	2	3	3	3	3	4	3
679	17	3	2	1	19	1	6	2	0	0	0	0	5	60	2	0	0	0	0	0	0	0	0	0	0	0	0	0	0	0	540	540	360	120	2	2	2	2	2	2	1	2	1	2	2	2	2	2	2
238	17	3	1	1	21	1	2	1	2	30	1	10	5	30	5	30	2	10	0	0	1	10	0	0	0	0	0	0	0	0	100	100	0	0	5	2	1	1	4	5	5	5	4	4	4	4	4	4	4
1300	1	3	1	1	19	1	3	2	0	0	0	0	7	20	0	0	0	0	0	0	0	0	0	0	0	0	1	120	0	0	300	600	360	360	4	4	4	4	4	4	4	4	4	4	4	4	4	4	4
353	1	3	2	1	19	1	10	2	0	0	2	20	2	30	4	20	0	0	2	30	0	0	2	10	2	20	2	10	2	20	60	30	420	480	2	3	2	4	2	2	1	2	2	2	2	2	2	2	2
741	17	3	2	1	19	1	2	2	2	30	1	30	7	20	0	0	1	10	1	30	0	0	5	10	0	0	0	0	1	20	60	300	480	60	3	2	1	5	2	3	2	1	1	2	2	4	4	4	2
317	17	3	2	1	20	2	8	2	0	0	0	0	7	50	2	30	0	0	0	0	0	0	0	0	0	0	0	0	0	0	60	360	480	420	3	3	3	3	3	3	3	3	3	3	3	3	3	3	3
381	17	3	2	1	20	1	11	2	0	0	0	0	7	30	0	0	0	0	4	30	0	0	7	15	0	0	0	0	0	0	360	360	90	90	4	4	1	1	1	2	1	4	3	2	2	3	3	3	3
656	17	3	2	1	22	2	2	2	0	0	0	0	7	60	4	20	1	10	0	0	0	0	5	0	3	20	0	0	0	0	300	300	420	600	2	2	1	1	1	1	1	1	2	2	2	4	4	3	2
418	17	3	2	1	20	1	2	2	0	0	2	30	7	30	2	0	0	0	7	0	2	0	2	0	2	0	2	0	2	0	480	480	360	480	2	2	1	2	2	3	2	1	2	2	2	2	2	2	2
313	17	3	1	1	19	1	2	2	0	0	1	10	5	20	1	0	5	30	5	30	0	0	0	0	1	10	0	0	0	0	500	300	480	60	3	3	3	3	3	3	3	3	3	3	3	3	3	3	3
494	17	3	1	1	19	2	2	2	1	5	0	0	1	120	0	0	0	0	5	120	1	5	0	0	1	0	0	0	0	0	420	360	420	600	4	3	3	3	3	3	3	3	3	3	3	3	3	3	3
525	17	3	1	1	20	1	2	2	0	0	1	60	6	60	3	30	4	20	0	0	0	0	0	0	0	0	0	0	0	0	420	420	480	480	4	4	2	4	3	3	2	1	2	2	3	3	3	3	3
498	23	2	2	1	20	2	2	2	0	0	0	0	1	10	5	10	0	0	7	30	0	0	2	10	7	40	1	30	0	0	600	300	300	480	2	1	1	1	1	1	1	1	5	1	4	1	1	1	3
287	23	2	2	1	22	3	3	2	0	0	1	10	2	30	2	30	0	0	0	0	0	0	2	30	0	0	0	0	0	0	300	300	480	480	3	3	3	3	3	3	3	3	3	2	1	2	3	2	2
913	1	3	2	1	19	1	10	2	0	0	7	30	7	60	3	0	5	0	7	0	0	0	5	0	7	0	0	0	0	0	360	270	420	600	2	1	1	2	2	2	1	1	1	1	1	2	2	2	1
840	17	3	2	1	21	2	2	2	0	0	0	0	5	60	4	0	5	0	4	0	0	0	0	0	4	0	0	0	0	0	600	1200	420	9999	4	3	1	2	1	1	1	1	1	1	1	1	1	1	1
251	1	3	1	1	22	2	2	2	0	0	1	60	7	30	2	30	0	0	0	0	0	0	0	0	0	0	0	0	0	0	360	360	600	600	2	2	2	2	1	2	1	2	2	2	2	2	2	2	2
553	1	3	2	1	20	1	10	2	0	0	0	0	2	30	1	30	0	0	0	0	0	0	2	20	1	20	0	0	1	20	600	300	480	660	4	2	2	2	4	2	2	1	2	1	3	2	2	4	3
228	17	3	2	1	18	1	3	2	0	0	0	0	5	30	3	40	1	20	1	20	1	20	2	20	1	20	1	20	1	20	20	20	20	20	3	3	1	4	3	3	3	3	3	3	3	3	3	3	3
570	17	3	2	1	20	1	2	2	0	0	0	0	3	20	0	0	7	15	3	25	0	0	4	30	3	30	1	100	0	0	500	600	400	500	5	4	5	4	3	4	3	4	3	2	5	4	3	4	3
437	1	3	1	1	18	1	6	2	0	0	0	0	4	60	0	0	0	0	2	60	0	0	0	0	2	30	2	10	0	0	480	360	360	480	2	2	2	5	2	3	3	2	3	3	3	3	1	4	4
462	17	3	2	1	20	2	2	2	0	0	0	0	7	90	0	0	1	5	0	0	0	0	0	0	0	0	0	0	0	0	10	10	10	12	1	1	1	4	2	2	2	1	3	3	3	2	2	3	2
793	17	3	1	1	18	1	2	2	0	0	2	20	5	20	2	60	0	0	1	15	0	0	1	15	1	10	0	0	0	0	300	480	480	480	3	2	2	3	2	3	3	3	2	2	2	3	2	3	2
1133	17	3	1	1	18	1	2	2	0	0	2	10	7	30	3	60	0	0	4	30	0	0	0	0	3	10	0	0	0	0	720	720	480	480	4	1	2	4	2	2	1	1	2	2	3	2	2	3	4
366	11	3	1	1	19	2	9	2	0	0	3	10	5	60	0	0	1	60	0	0	0	0	0	0	0	0	0	0	0	0	400	200	480	480	4	4	4	4	3	3	3	3	5	4	4	3	4	3	3
277	11	3	2	1	20	1	3	2	0	0	1	20	7	45	1	48	0	0	0	0	0	0	0	0	0	0	0	0	0	0	60	60	60	60	3	3	1	1	1	1	1	1	1	1	1	2	2	1	1
711	17	3	2	1	18	1	2	2	0	0	2	10	3	30	2	0	0	0	7	30	0	0	2	5	2	10	0	0	0	0	240	120	450	540	2	2	2	2	1	2	2	1	1	1	1	4	4	4	4
555	1	3	1	2	19	1	2	2	1	30	1	10	5	20	0	0	0	0	5	0	1	0	1	10	0	0	0	0	0	0	300	500	500	600	4	5	3	5	1	4	5	1	3	4	4	4	3	4	4
435	17	3	2	1	19	1	11	2	0	0	7	10	4	30	0	0	3	0	3	0	0	0	0	0	0	0	0	0	0	0	300	300	480	480	3	1	1	4	4	4	4	1	1	3	4	1	1	1	4
279	11	3	1	1	19	2	2	2	0	0	0	0	7	45	0	0	3	30	0	0	0	0	0	0	0	0	1	20	0	0	300	300	360	480	3	3	3	3	3	3	3	3	3	3	3	3	3	3	3
355	1	3	1	1	17	1	10	2	2	30	1	20	7	50	5	40	1	10	0	0	0	0	0	0	0	0	0	0	0	0	80	80	40	40	3	3	1	2	2	1	1	1	1	1	1	1	1	1	1
1133	1	3	2	1	19	1	10	2	0	0	2	20	0	0	0	0	0	0	7	30	0	0	1	20	1	30	1	60	0	0	600	600	20	15	3	2	3	4	2	3	1	1	3	4	3	2	2	3	4
568	11	3	1	1	22	2	2	2	1	30	3	60	3	60	0	0	0	0	0	0	0	0	0	0	0	0	0	0	0	0	300	360	360	600	5	3	1	2	1	3	1	1	2	3	3	1	1	3	3
1360	29	3	2	1	19	1	3	2	0	0	0	0	0	0	4	30	0	0	2	20	0	0	0	0	3	60	0	0	0	0	540	600	420	540	5	5	5	5	3	1	1	1	4	5	5	4	2	4	3
485	11	3	1	1	20	2	6	2	0	0	0	0	3	60	2	60	0	0	2	60	0	0	0	0	0	0	0	0	0	0	600	600	360	480	3	3	1	2	2	1	1	1	1	1	1	1	1	1	1
229	36	3	1	1	21	2	6	2	1	49	3	40	2	90	1	10	0	0	0	0	0	0	0	0	0	0	0	0	0	0	300	300	30	40	3	3	3	3	3	3	3	3	3	3	3	3	3	3	3
565	1	3	1	1	19	1	10	2	3	10	0	0	7	30	4	30	0	0	2	30	0	0	0	0	5	15	0	0	2	15	480	480	480	480	1	1	1	1	1	1	1	1	1	1	1	1	1	1	1
564	17	3	2	1	20	2	8	2	1	20	1	30	5	30	0	0	2	10	5	30	0	0	5	20	4	20	0	0	0	0	300	60	600	600	3	2	1	2	1	3	2	2	2	2	2	2	2	2	2
219	17	3	1	1	18	1	2	2	0	0	3	15	5	20	1	5	5	10	2	10	0	0	0	0	0	0	2	45	0	0	360	480	600	720	5	4	4	4	4	4	4	4	4	4	4	4	4	4	4
538	17	3	2	1	18	1	2	1	0	0	1	0	5	30	2	130	0	0	2	60	6	0	3	10	4	30	0	0	0	0	360	360	420	540	5	5	1	3	1	2	2	4	3	2	5	5	5	5	5
271	17	3	2	1	21	2	2	2	0	0	0	0	0	0	1	30	1	15	7	60	0	0	0	0	0	0	0	0	0	0	120	120	480	480	3	4	2	3	2	3	3	3	3	2	3	3	2	4	4
669	1	3	2	1	19	1	10	2	0	0	0	0	7	20	0	0	0	0	5	30	0	0	2	10	3	30	0	0	3	15	500	500	480	50	3	3	1	4	1	2	1	1	1	1	1	3	2	3	3
313	19	3	1	1	19	1	6	2	2	20	2	20	0	0	5	100	1	20	5	20	1	30	0	0	0	0	0	0	0	0	400	360	480	360	3	3	3	3	2	3	3	1	3	3	3	3	3	3	3
493	36	3	2	1	19	2	6	2	4	5	5	5	5	10	4	30	2	5	1	10	1	10	1	20	2	30	0	0	0	0	100	100	360	360	5	4	3	5	3	5	3	5	3	4	4	4	3	4	4
250	17	3	1	1	19	1	2	2	0	0	2	0	5	60	2	30	3	3	1	120	0	0	0	0	1	60	0	0	1	20	20	30	30	10	4	4	4	4	4	4	4	3	3	3	2	4	4	3	3
259	17	3	1	1	19	1	2	2	0	0	0	0	3	9	0	0	5	20	7	40	0	0	3	5	5	30	2	20	3	20	100	50	30	30	2	1	1	3	1	4	1	1	3	4	4	2	2	3	4
577	36	3	1	1	21	2	3	2	0	0	0	0	4	30	1	5	0	0	4	30	1	5	2	50	0	0	0	0	0	0	180	240	540	540	1	3	1	3	1	4	2	1	3	2	4	2	1	4	4
316	1	3	1	1	19	1	10	2	0	0	0	0	5	30	0	0	0	0	0	0	0	0	0	0	0	0	3	30	0	0	300	60	360	600	1	1	1	2	2	2	2	1	1	1	1	1	1	1	1
519	23	2	2	1	21	3	2	2	4	10	0	0	4	30	2	5	2	0	7	20	0	0	2	5	2	5	2	5	2	5	500	500	600	600	4	3	4	5	3	4	3	3	4	3	4	4	3	4	3
288	17	3	1	1	20	1	2	2	1	5	3	10	7	20	0	0	0	0	0	0	0	0	0	0	0	0	0	0	0	0	60	60	600	600	4	4	4	4	4	4	4	4	4	4	4	4	4	4	4
755	14	3	1	1	22	2	2	2	0	0	0	0	0	0	7	30	7	30	7	30	0	0	0	0	0	0	0	0	0	0	300	300	420	420	4	3	1	5	1	5	2	1	1	1	3	3	3	3	3
869	1	3	2	1	19	1	10	2	0	0	0	0	7	20	2	15	0	0	4	20	0	0	2	0	3	30	2	10	3	10	480	480	540	540	2	1	1	3	3	3	2	3	3	3	3	2	2	3	3
753	23	2	2	1	21	3	9	2	0	0	4	40	0	0	3	20	0	0	4	50	1	15	2	20	0	0	1	15	0	0	480	3000	420	9999	3	2	2	4	2	2	2	1	3	2	4	3	2	4	3
427	23	2	1	1	19	1	6	2	0	0	0	0	6	120	2	5	0	0	3	15	0	0	0	0	3	5	0	0	0	0	240	120	350	350	2	1	1	1	2	1	2	3	4	3	5	5	5	5	3
700	1	3	1	1	19	1	10	2	0	0	0	0	0	0	0	0	0	0	7	20	0	0	0	0	7	15	0	0	1	90	720	720	420	420	3	2	1	1	1	1	1	1	1	1	4	1	1	3	3
363	1	3	1	1	20	1	10	1	0	0	0	0	0	0	3	30	0	0	0	0	4	40	0	0	0	0	0	0	0	0	100	100	700	700	5	4	5	5	5	5	5	5	5	5	5	5	5	5	5
500	23	2	1	1	18	1	2	2	0	0	0	0	7	120	3	30	0	0	0	0	0	0	0	0	0	0	0	0	0	0	300	400	360	500	2	2	1	3	2	2	1	1	4	4	4	2	2	3	4
369	17	3	1	1	18	1	2	2	0	0	1	10	7	20	2	15	0	0	7	18	1	20	1	20	2	20	0	0	0	0	60	50	480	480	4	1	1	2	4	1	2	2	4	2	2	2	2	2	3
690	1	3	2	1	20	2	10	2	0	0	2	20	4	40	3	60	0	0	2	40	0	0	2	20	2	30	0	0	0	0	60	60	480	360	3	2	3	4	4	1	2	2	4	3	3	4	3	4	4
560	11	3	1	1	20	2	2	2	0	0	0	0	7	60	0	0	0	0	1	60	0	0	0	0	7	60	0	0	0	0	600	1000	420	500	1	1	1	1	1	1	1	1	2	1	1	1	1	1	1
594	11	3	2	1	20	1	2	2	0	0	1	5	5	80	0	0	0	0	0	0	0	0	0	0	0	0	0	0	0	0	480	300	480	600	5	1	1	2	1	4	1	1	5	5	5	5	2	5	5
951	1	3	1	1	19	1	10	2	0	0	0	0	7	60	0	0	0	0	7	60	0	0	0	0	0	0	0	0	1	10	60	60	420	420	3	5	5	5	1	5	1	1	5	5	5	5	5	5	5
547	23	2	1	1	20	1	2	2	0	0	0	0	2	0	1	0	5	60	5	30	1	0	0	0	2	0	0	0	0	0	780	600	440	420	1	1	1	1	1	1	2	1	1	1	1	1	1	1	1
667	23	2	2	1	19	1	6	2	0	0	5	0	1	30	0	0	0	0	7	30	0	0	1	5	0	0	0	0	0	0	400	200	240	240	1	1	1	4	2	1	1	5	4	2	1	2	1	1	2
635	17	3	1	1	18	1	2	2	0	0	7	30	5	40	7	20	0	0	0	0	0	0	0	0	5	20	1	60	0	0	300	200	360	480	1	1	1	3	1	1	1	1	3	4	2	1	1	3	4
284	1	3	1	1	21	2	2	2	0	0	0	0	7	30	2	120	0	0	0	0	0	0	0	0	0	0	0	0	0	0	300	600	360	360	5	3	1	5	1	1	1	1	1	1	1	1	1	1	1
239	37	3	1	1	19	1	6	2	0	0	0	0	7	60	0	0	0	0	3	60	0	0	0	0	0	0	2	0	0	0	720	720	600	60	1	1	1	1	4	1	1	1	1	1	1	1	1	1	1
442	17	3	1	1	20	2	2	2	0	0	0	0	7	30	0	0	5	10	5	30	0	0	4	10	5	30	0	0	0	0	600	600	360	600	2	2	1	1	5	1	2	2	1	1	2	1	1	2	2
284	1	3	2	1	20	2	9	2	0	0	0	0	5	30	2	40	0	0	2	40	0	0	0	0	7	20	0	0	0	0	720	720	480	600	2	3	2	4	1	2	3	3	3	3	3	2	2	4	2
301	1	3	1	1	19	1	2	2	0	0	0	0	0	0	5	60	0	0	5	180	0	0	0	0	0	0	0	0	0	0	480	480	360	360	2	2	1	1	1	1	1	1	1	1	1	1	1	1	1
747	1	3	1	1	18	1	10	2	0	0	0	0	0	0	0	0	0	0	7	30	0	0	0	0	0	0	0	0	0	0	300	300	400	400	4	3	1	5	2	4	2	2	3	4	4	5	4	2	2
220	1	3	2	1	19	1	10	2	2	10	7	20	7	20	4	10	0	0	3	10	0	0	0	0	0	0	0	0	0	0	200	50	600	600	3	3	3	3	3	3	3	3	3	3	3	3	3	3	3
1264	11	3	2	1	20	2	2	2	0	0	1	40	0	0	0	0	7	30	1	15	0	0	2	10	1	0	1	0	0	0	700	500	480	600	4	2	1	5	1	3	2	1	2	2	2	3	3	5	3
684	36	3	2	2	21	2	6	1	0	0	2	30	2	10	3	30	0	0	2	20	0	0	2	10	2	10	0	0	0	0	30	120	720	720	5	5	1	5	1	5	4	1	3	4	4	2	1	3	2
724	1	3	2	1	19	1	10	2	0	0	2	30	7	40	5	10	0	0	4	50	0	0	1	5	2	20	0	0	1	10	400	360	360	420	4	4	4	4	4	4	4	1	4	4	3	1	1	4	3
544	23	2	2	1	21	3	6	2	0	0	0	0	6	0	7	120	1	30	5	20	0	0	2	30	6	40	0	0	0	0	15	60	360	420	5	4	2	4	4	4	4	2	4	4	4	2	3	3	4
897	17	3	2	1	19	1	2	2	0	0	0	0	7	30	4	0	0	0	0	0	0	0	0	0	0	0	0	0	0	0	60	30	420	540	4	3	2	4	2	3	2	2	2	2	2	1	1	4	2
443	14	3	1	1	20	2	2	2	2	0	2	10	2	10	0	0	1	10	2	10	1	5	2	10	2	10	1	5	2	20	30	30	46	46	3	3	1	3	3	3	2	1	1	1	1	1	3	2	4
333	14	3	1	1	22	2	2	2	0	0	0	0	0	0	4	0	3	5	4	10	3	5	3	0	3	68	1	6	1	50	90	60	600	600	4	2	1	3	3	4	1	5	3	4	3	2	1	4	1
527	37	3	2	1	19	1	6	2	1	0	1	30	7	20	3	50	2	20	2	20	0	0	1	15	2	40	0	0	3	30	200	80	120	80	3	2	1	4	3	4	1	1	2	1	4	4	4	4	4
438	1	3	2	1	18	1	2	2	0	0	1	20	7	20	2	60	0	0	7	20	0	0	0	0	0	0	1	180	0	0	180	180	420	360	4	4	3	4	3	3	2	3	3	4	4	3	3	5	5
1057	17	3	1	1	20	1	2	2	0	0	0	0	2	60	2	0	1	5	3	30	0	0	2	10	3	10	1	45	1	10	60	120	420	480	2	2	1	3	2	2	1	2	1	1	1	1	1	2	1
550	23	2	2	1	22	3	2	2	4	3	3	10	7	20	3	30	0	0	0	0	0	0	0	0	0	0	0	0	0	0	240	300	540	60	3	2	1	4	1	3	4	1	2	2	4	4	4	3	4
340	37	3	1	1	19	1	6	2	1	120	0	0	0	0	3	0	0	0	7	60	0	0	0	0	0	0	0	0	1	45	180	180	420	600	2	2	2	2	2	2	2	2	2	2	2	2	2	2	2
353	37	3	2	1	19	1	9	2	3	0	0	0	1	60	2	0	2	0	1	60	2	30	1	30	2	30	2	0	3	0	480	480	540	540	3	3	1	3	3	3	3	3	3	3	3	3	3	3	3
427	37	3	2	1	19	1	9	2	0	0	3	20	7	30	5	30	0	0	2	20	2	15	3	5	1	20	0	0	0	0	300	200	420	100	5	3	2	3	1	4	3	3	4	4	5	4	3	4	4
446	14	3	2	1	20	2	11	2	0	0	1	10	1	30	3	20	1	0	1	20	1	20	1	20	1	20	1	0	1	0	120	120	400	500	4	3	1	3	2	1	4	2	1	1	1	1	3	1	4
1125	1	3	2	1	19	1	10	2	0	0	1	30	7	30	1	20	0	0	7	20	1	10	1	10	0	0	1	10	1	10	420	240	420	570	2	2	2	2	2	2	2	1	2	2	2	2	2	2	2
1084	11	3	2	1	20	4	3	2	1	10	2	30	2	30	3	5	3	15	0	0	0	0	0	0	1	0	1	0	0	0	180	180	420	480	4	3	1	5	5	5	5	5	5	5	5	5	5	5	5
737	37	3	1	1	20	1	2	2	2	60	2	5	7	30	0	0	0	0	5	16	0	0	1	10	2	3	0	0	0	0	310	200	390	390	1	2	1	2	1	1	1	1	1	1	1	1	1	1	1
273	17	3	2	1	20	2	8	2	0	0	2	0	7	120	0	0	0	0	0	0	0	0	0	0	0	0	0	0	0	0	480	120	480	560	4	2	3	3	3	3	3	3	3	3	3	3	3	3	3
296	24	2	1	1	21	2	5	2	0	0	0	0	7	30	2	10	0	0	7	0	7	0	0	0	0	0	7	0	4	0	360	360	360	480	1	1	1	2	1	1	1	1	1	1	1	1	1	1	1
583	14	3	2	1	20	2	2	2	0	0	1	20	4	10	3	10	0	0	4	30	0	0	2	15	4	30	1	10	0	0	120	120	540	540	4	4	2	4	3	3	1	1	2	3	4	2	2	2	2
320	14	3	1	1	20	2	2	2	0	0	0	0	7	20	4	20	3	30	7	30	0	0	0	0	4	20	1	0	4	20	180	300	480	480	3	2	1	1	1	1	1	1	1	1	1	1	1	1	1
456	1	3	1	1	18	1	2	2	0	0	0	0	0	0	2	7	0	0	6	15	0	0	3	7	1	15	5	16	1	90	240	300	360	540	2	1	1	2	4	2	1	1	3	1	2	1	1	4	4
461	14	3	1	1	20	2	2	2	0	0	0	0	5	20	0	0	2	60	0	0	0	0	0	0	0	0	0	0	0	0	300	300	480	60	3	3	2	3	3	3	3	3	3	3	3	3	3	3	3
527	19	3	2	1	20	2	2	2	0	0	0	0	7	60	5	10	0	0	0	0	2	30	0	0	5	60	0	0	0	0	420	300	300	60	3	2	1	1	1	1	1	1	1	1	2	1	1	1	1
274	27	2	1	1	20	1	5	2	0	0	7	10	7	30	2	180	0	0	0	0	0	0	7	0	0	0	0	0	0	0	480	960	30	240	4	4	1	1	1	1	1	3	1	1	1	1	1	5	5
509	1	3	1	1	20	2	2	2	0	0	0	0	3	20	0	0	0	0	0	0	0	0	3	40	7	30	0	0	0	0	240	300	500	500	5	4	4	4	4	4	4	4	3	2	3	3	3	3	3
295	27	2	1	1	19	1	3	2	2	15	3	10	7	60	4	15	0	0	3	20	0	0	2	10	5	15	0	0	0	0	120	360	480	480	3	3	2	4	2	3	1	1	2	2	2	2	3	3	4
327	24	2	1	1	20	1	5	2	2	180	2	0	0	0	0	0	0	0	0	0	0	0	0	0	0	0	0	0	0	0	30	120	30	30	4	4	3	3	4	4	3	2	2	2	2	2	2	2	2
321	27	2	1	1	19	1	5	2	2	10	3	10	5	15	5	20	1	20	0	0	0	0	0	0	0	0	0	0	0	0	500	380	450	500	5	5	5	5	5	5	5	5	5	5	5	5	5	5	5
644	33	3	2	1	21	2	11	2	2	5	3	10	5	20	3	120	1	30	2	80	1	5	1	10	0	0	0	0	0	0	240	360	540	540	4	2	1	4	4	3	2	2	4	4	5	5	5	5	3
321	27	2	1	1	18	1	5	2	0	0	0	0	7	60	3	30	0	0	0	0	0	0	0	0	0	0	0	0	0	0	600	600	480	480	3	2	1	2	2	2	2	2	1	1	3	1	1	4	2
275	14	3	1	1	20	2	2	2	0	0	2	20	7	40	4	30	7	20	0	0	0	0	0	0	2	0	0	0	0	0	360	250	28	9999	4	3	1	4	3	4	3	3	3	4	1	4	3	4	3
226	14	3	1	1	20	2	11	2	7	5	7	10	7	30	1	5	0	0	0	0	0	0	0	0	0	0	0	0	0	0	9999	0	0	0	5	5	5	5	5	5	5	5	5	5	5	5	5	5	5
618	23	2	2	1	20	3	2	2	0	0	0	0	2	30	0	0	0	0	0	0	0	0	1	5	4	60	0	0	0	0	300	120	420	540	2	3	1	3	3	2	1	1	1	1	1	1	1	4	3
389	27	2	1	1	18	1	2	2	0	0	0	0	7	60	2	10	0	0	1	20	0	0	3	10	0	0	1	5	0	0	200	300	600	720	5	5	5	5	5	5	1	1	5	5	5	2	1	5	5
264	17	3	1	1	20	1	6	2	1	10	0	0	3	180	2	60	0	0	0	0	0	0	0	0	0	0	0	0	0	0	360	360	360	360	4	4	4	4	4	4	4	4	4	4	4	4	4	4	4
1507	17	3	2	1	20	1	6	2	7	15	0	0	5	0	3	20	0	0	1	30	1	15	1	15	1	30	0	0	1	30	400	400	420	420	3	2	1	1	1	1	3	2	2	2	2	3	3	3	2
2132	36	3	1	1	20	2	2	2	0	0	0	0	2	10	0	0	0	0	7	30	0	0	0	0	2	10	0	0	0	0	840	960	480	600	2	2	2	2	2	2	2	2	2	2	2	2	2	2	2
560	23	2	2	1	21	3	2	2	0	0	7	20	7	30	0	0	0	0	7	30	1	10	3	20	7	20	0	0	0	0	300	400	480	480	2	2	1	3	1	2	1	1	1	1	3	4	4	4	3
263	1	3	1	1	19	1	2	2	0	0	0	0	5	30	2	60	0	0	3	30	0	0	2	30	5	30	0	0	0	0	360	360	420	60	5	4	4	5	1	3	2	4	3	4	4	3	4	4	4
1713	17	3	2	1	20	2	8	2	2	20	2	20	5	20	3	50	0	0	2	50	1	10	1	10	1	20	1	5	2	10	60	50	500	600	4	4	4	4	4	4	4	4	4	4	4	4	4	4	4
398	17	3	1	1	18	1	2	2	3	6	3	6	3	20	5	60	0	0	3	5	1	6	1	6	3	6	2	5	2	5	300	300	30	30	4	2	2	3	2	2	2	2	4	4	4	3	3	3	3
413	27	2	1	1	18	1	3	2	0	0	7	30	7	30	0	0	0	0	7	30	0	0	0	0	7	30	1	0	0	0	120	120	480	480	4	2	1	4	1	1	1	1	1	1	1	1	1	1	1
1827	17	3	2	1	18	1	2	2	1	0	2	10	3	20	2	180	0	0	2	20	5	10	2	20	2	10	2	20	1	10	20	20	20	20	3	3	3	3	3	3	3	3	3	3	3	3	3	3	3
596	33	3	2	1	19	2	9	2	4	3	0	0	3	20	5	0	1	0	3	20	2	3	2	0	3	30	0	0	1	0	120	60	360	360	2	1	1	2	1	2	1	1	1	2	2	3	2	3	3
552	1	3	2	1	19	1	2	2	0	0	1	15	3	20	2	40	1	10	3	15	0	0	3	5	4	15	0	0	2	15	30	30	540	540	4	2	1	4	2	4	2	1	1	3	2	4	4	4	4
2265	36	3	2	1	19	2	6	2	1	20	1	10	4	20	0	0	0	0	3	10	1	10	2	10	2	10	0	0	0	0	240	360	420	540	3	2	1	2	2	2	1	1	1	1	1	1	1	2	2
709	17	3	1	1	18	1	2	2	0	0	1	30	2	60	0	0	0	0	2	30	0	0	2	20	1	10	3	10	2	30	60	60	480	480	3	2	1	2	1	1	1	1	1	1	1	1	2	3	2
952	33	3	2	1	19	2	5	2	1	5	2	30	2	20	2	180	0	0	2	15	0	0	1	20	0	0	0	0	0	0	90	120	60	120	4	3	1	3	3	2	2	2	2	2	2	2	2	2	2
786	24	2	2	1	20	2	5	2	1	0	0	0	1	0	0	0	7	0	1	0	0	0	7	10	2	30	2	30	0	0	360	180	420	560	2	2	1	1	1	1	1	1	1	1	1	3	1	3	1
430	1	3	1	1	17	1	10	2	0	0	0	0	7	60	3	0	0	0	0	0	0	0	0	0	0	0	0	0	0	0	60	60	60	60	5	5	1	5	1	1	1	1	1	1	1	4	2	5	2
818	23	2	2	1	19	1	3	2	0	0	7	60	3	20	4	0	1	0	4	0	0	0	7	0	7	0	0	0	0	0	600	720	30	60	3	2	3	5	1	3	4	5	3	3	2	2	1	3	4
452	33	3	2	1	19	1	1	2	3	5	3	5	3	10	3	5	3	5	3	5	3	5	3	20	3	10	3	5	0	0	160	120	480	480	2	2	1	2	1	1	2	1	1	1	1	2	2	2	3
765	27	2	1	1	18	1	5	2	0	0	2	30	7	60	1	0	1	0	0	0	0	0	1	0	2	0	1	0	1	0	300	300	420	480	5	5	2	5	2	4	5	1	3	4	5	3	3	3	5
979	1	3	2	2	19	1	10	2	1	10	1	10	1	45	2	5	0	0	2	45	2	0	2	0	1	10	1	10	2	2	270	270	60	120	5	2	1	4	2	2	3	1	3	3	3	3	4	4	3
706	33	3	2	1	18	1	1	2	0	0	0	0	7	30	3	0	0	0	7	0	1	0	3	0	7	0	0	0	7	0	400	300	500	600	5	3	1	2	3	3	2	2	2	2	2	4	2	4	3
799	33	3	2	1	21	1	1	2	0	0	2	5	7	30	2	180	0	0	7	10	0	0	7	5	0	0	0	0	0	0	480	240	480	660	4	3	1	4	1	3	2	1	1	3	2	1	1	4	3
378	33	3	1	1	19	1	6	2	0	0	7	20	7	30	0	0	0	0	7	30	0	0	0	0	0	0	0	0	0	0	240	240	480	480	2	2	2	2	2	2	2	2	2	2	2	2	2	2	2
748	33	3	2	1	19	1	1	2	0	0	0	0	0	0	3	20	0	0	7	60	0	0	3	10	7	60	0	0	0	0	360	480	500	660	3	3	1	2	2	3	2	2	2	2	2	2	2	3	2
435	14	3	1	1	19	2	2	2	0	0	2	20	5	30	2	10	0	0	2	30	0	0	2	10	3	15	2	5	0	0	60	60	60	500	2	2	2	2	2	2	2	3	3	2	3	2	3	3	2
217	33	3	1	1	18	1	1	2	0	0	0	0	3	100	2	60	0	0	3	30	0	0	1	30	0	0	0	0	0	0	180	200	420	60	2	4	3	4	3	4	3	4	3	4	3	3	4	3	4
330	23	2	1	1	19	1	6	2	0	0	0	0	4	30	2	10	1	10	2	20	0	0	0	0	3	10	1	10	1	10	720	720	0	480	5	5	5	5	5	5	5	5	5	5	5	5	5	5	5
395	23	2	2	1	18	1	9	2	0	0	0	0	5	15	0	0	1	8	3	15	1	10	2	0	2	10	2	0	2	10	10	5555	420	7	4	3	3	4	3	3	3	3	3	3	3	3	3	3	3
445	37	3	1	1	18	1	6	2	7	10	1	5	3	10	4	30	0	0	1	10	2	10	3	10	3	10	3	10	1	10	100	100	500	500	4	4	1	4	4	3	4	1	3	2	4	1	1	4	2
2409	1	3	2	1	18	1	10	2	1	0	2	10	7	40	3	5	2	10	1	5	0	0	3	5	0	0	1	0	0	0	480	48040	40	40	3	2	1	3	2	2	1	1	3	2	2	2	3	3	2
478	23	2	1	1	21	1	2	2	1	15	0	0	0	0	0	0	2	0	3	30	4	0	4	0	4	20	3	0	4	0	300	200	500	600	4	4	4	4	2	4	4	2	4	4	4	2	2	3	4
628	27	2	1	1	18	1	2	2	2	10	5	30	7	30	0	0	0	0	7	30	0	0	1	30	0	0	0	0	0	0	360	360	420	480	3	3	1	3	4	2	3	2	1	1	2	3	3	3	2
644	11	3	2	1	19	1	9	2	0	0	0	0	3	40	4	60	1	30	2	40	0	0	0	0	0	0	0	0	0	0	480	960	400	600	4	4	1	1	2	2	1	1	3	1	2	3	3	3	2
1341	36	3	1	2	21	2	6	2	1	20	1	0	7	20	3	5	2	5	0	0	0	0	0	0	3	10	1	0	1	10	200	100	500	120	5	5	1	5	5	5	2	1	5	5	5	1	1	5	5
680	33	3	2	1	19	1	1	2	0	0	4	20	3	20	0	0	0	0	6	60	0	0	0	0	3	10	2	0	0	0	480	480	360	480	2	2	1	2	3	3	2	1	1	2	4	3	2	4	2
495	14	3	2	1	21	2	11	2	0	0	0	0	0	0	3	60	0	0	1	60	1	0	2	30	0	0	0	0	0	0	360	360	300	360	2	2	1	3	1	2	2	2	2	2	2	2	2	2	2
419	1	3	1	1	18	1	2	2	3	15	1	5	1	4	1	2	0	0	4	20	3	0	1	5	1	20	1	5	0	0	300	300	360	360	4	3	3	4	4	3	4	3	3	3	3	3	2	4	4
403	19	3	2	1	19	1	3	2	2	30	1	10	3	45	3	10	0	0	4	30	0	0	1	10	2	10	0	0	0	0	240	240	540	540	3	3	2	3	3	4	4	4	2	4	4	4	4	4	4
506	11	3	2	1	20	1	3	2	0	0	0	0	2	30	2	20	2	30	2	20	0	0	0	0	0	0	0	0	0	0	300	30	480	600	1	2	1	3	2	2	1	1	2	1	2	1	2	2	1
462	19	3	2	2	19	1	3	2	0	0	0	0	3	30	1	20	3	20	6	30	0	0	0	0	3	30	0	0	1	15	180	180	420	540	4	3	2	3	3	2	2	2	4	4	4	2	2	4	4
496	20	4	2	1	20	2	2	2	0	0	1	30	4	30	2	0	0	0	0	0	0	0	0	0	4	60	2	0	2	30	480	480	500	500	5	2	1	1	1	1	2	1	1	1	1	2	2	4	1
422	1	3	2	1	19	2	2	2	1	30	1	30	1	30	0	0	1	10	7	30	1	0	1	0	0	0	0	0	1	90	500	500	500	500	3	3	1	1	1	1	1	1	1	1	1	5	3	1	1
[truncated: 7,570 more rows]
[truncated: 50 more columns]
